# Supplementary material for: Metabolomic approaches suggest two mechanisms of drought response post‐anthesis in Mediterranean oat (Avena sativa L.) cultivars
Source: Physiol Plant. 2025 Mar 27;177(2):e70181. doi: 10.1111/ppl.70181 (PMC11949858; doi:10.1111/ppl.70181)
Supplement: Supplementary file 2 — Data S2. [file PPL-177-e70181-s002.xlsx]

## Sheet: Table S1
Table S1: Annotated list of metabolites
>label	FC-1-1-111	FC-1-1-112	FC-1-1-113	FC-1-1-114	FC-1-1-115	FC-1-1-116	FC-1-1-117	FC-1-2-111	FC-1-2-112	FC-1-2-113	FC-1-2-114	FC-1-2-115	FC-1-2-116	FC-1-2-117	FC-2-1-111	FC-2-1-112	FC-2-1-113	FC-2-1-114	FC-2-1-115	FC-2-1-116	FC-2-1-117	FC-2-2-111	FC-2-2-112	FC-2-2-113	FC-2-2-114	FC-2-2-115	FC-2-2-117	FC-3-1-111	FC-3-1-112	FC-3-1-113	FC-3-1-114	FC-3-1-115	FC-3-1-116	FC-3-1-117	FC-3-2-111	FC-3-2-112	FC-3-2-113	FC-3-2-114	FC-3-2-115	FC-3-2-116	FC-3-2-117	FC-4-1-111	FC-4-1-112	FC-4-1-113	FC-4-1-114	FC-4-1-115	FC-4-1-116	FC-4-2-111	FC-4-2-112
Sample	FC-1-1	FC-1-1	FC-1-1	FC-1-1	FC-1-1	FC-1-1	FC-1-1	FC-1-2	FC-1-2	FC-1-2	FC-1-2	FC-1-2	FC-1-2	FC-1-2	FC-2-1	FC-2-1	FC-2-1	FC-2-1	FC-2-1	FC-2-1	FC-2-1	FC-2-2	FC-2-2	FC-2-2	FC-2-2	FC-2-2	FC-2-2	FC-3-1	FC-3-1	FC-3-1	FC-3-1	FC-3-1	FC-3-1	FC-3-1	FC-3-2	FC-3-2	FC-3-2	FC-3-2	FC-3-2	FC-3-2	FC-3-2	FC-4-1	FC-4-1	FC-4-1	FC-4-1	FC-4-1	FC-4-1	FC-4-2	FC-4-2
(S)-2-Acetolactate	0.000203136	6.92e-05	7.42e-05	0.000386793	0.000124904	0.000164236	7.14e-05	7.29e-05	8.22e-05	9.39e-05	9.38e-05	0.000112254	0.000154096	0.000108199	7.59e-05	0.000239758	1.18e-05	8.7e-05	0.000186989	0.000302559	0.000110831	0.000127632	8.48e-05	0.000357798	0.000214531	0.000268503	0.000283929	7.49e-05	6.63e-05	0.000259977	6.74e-05	2.34e-05	0.000528285	0.000118562	7.25e-05	5.15e-05	0.000101309	0.000344765	0.000213691	0.000557419	0.000112596	0.000157755	4.43e-05	0.000135451	8.65e-05	0.000247986	0.00036965	0.000130086	3.89e-05
(S)-Ureidoglycolic acid	0.00674166	0.00470857	0.00245657	0.0107467	0.00462947	0.00617593	0.0028285	0.00827782	0.00246963	0.00262929	0.00303285	0.00415876	0.00356868	0.00874885	0.00554676	0.00259723	0.00164254	0.00450978	0.00309585	0.00263391	0.00289092	0.00846957	0.00187354	0.00213135	0.00362098	0.00238429	0.00307577	0.00601528	0.000849206	0.00318346	0.00436266	0.00813039	0.00289057	0.00643517	0.00678854	0.00323144	0.00296128	0.00381838	0.00340457	0.00225815	0.00358329	0.00336935	0.00292683	0.00219117	0.00232713	0.00296175	0.00234662	0.00208295	0.00357684
1,4-beta-D-Glucan	5.88e-05	5.16e-05	1.7e-05	5.23e-05	6.57e-05	4.87e-05	3.96e-05	4.01e-05	7.11e-05	5.86e-05	5.99e-05	5.65e-05	4.02e-05	3.52e-05	6.64e-05	7.18e-05	2.15e-05	9.91e-05	7.32e-05	3.96e-05	3.1e-05	4.51e-05	3.13e-05	5e-05	8e-05	6.45e-05	4.84e-05	1.05e-05	3.86e-05	7.84e-05	7.29e-05	6.73e-05	5.22e-05	6.34e-05	1.78e-05	5.85e-05	4.56e-05	8.36e-05	5.81e-05	4.46e-05	5.51e-05	5.46e-05	3.32e-05	4.39e-05	0.000115755	7.21e-05	3.96e-05	0.000109701	7.67e-05
12-OPDA	0.00044898	0.000275371	0.000397025	6.65e-05	0.000110725	0.000101073	0.000563483	0.000375323	0.000384142	0.00015022	0.000107843	0.000584842	0.000117422	0.00124715	0.000717442	0.00014768	0.000971371	0.000187434	0.000161755	0.000208391	0.000195244	0.000188487	0.000683225	0.000275285	7.95e-05	0.000123703	5.3e-05	0.000117979	0.000579076	0.00016954	0.000136169	0.000136077	0.00012943	0.00174899	0.00102842	0.000188731	0.000140408	0.000244734	0.000128549	4.6e-05	0.000164529	0.000227793	0.00053973	0.000127454	0.000139162	0.000240796	0.000295067	0.000329753	0.000416602
13-L-Hydroperoxylinoleic acid/9(S)-HPODE	0.00427288	0.00471274	0.0123033	0.00294543	0.00605205	0.00393646	0.0151142	0.00337435	0.0206296	0.0166223	0.00746791	0.0123736	0.0101778	0.00680438	0.00635043	0.0133321	0.0297379	0.00952257	0.00619103	0.0120529	0.0142897	0.000546154	0.0264156	0.0114971	0.00529907	0.00484649	0.00354511	0.00143857	0.0297661	0.00796822	0.00598781	0.0107887	0.00691439	0.00914854	0.00966771	0.00922531	0.00962232	0.00651495	0.00583326	0.00132039	0.0120811	0.0126357	0.0191447	0.0121443	0.00484056	0.00751958	0.0141199	0.0165963	0.0105849
16-Hydroxy hexadecanoic acid	7.46e-06	5.55e-05	0.000225962	1.82e-05	6e-05	2.96e-05	9.49e-05	1.59e-05	0.000113063	7.13e-05	6.36e-05	3.24e-05	2.62e-05	1.39e-05	1.69e-06	0.000102472	0.000171124	6.38e-05	3.41e-05	5.39e-05	3.39e-05	1.5e-05	7.41e-05	0.000111016	1.95e-05	6.09e-05	5.87e-06	1.75e-06	0.000197454	5.61e-05	0.000115229	2.06e-05	9.03e-06	1.42e-05	1.69e-05	3.06e-05	7.94e-05	4.03e-05	4.93e-05	1.38e-06	4.69e-05	5.01e-05	8.61e-05	1.09e-05	7.26e-05	3.43e-05	3.67e-05	6.8e-05	7.95e-05
18-Hydroxyoleate	0.000192979	0.00125541	0.00280182	0.000168008	0.000987433	0.000806359	0.00399862	0.00134095	0.00325548	0.00141682	0.00141866	0.00113114	0.000910275	0.000131433	0.00410271	0.00255132	0.00522429	0.000897349	0.000641889	0.00176456	0.00199305	2.08e-05	0.00299904	0.00260207	0.000847771	0.00174995	0.000303938	8.51e-05	0.00718879	0.000757585	0.00143248	1.56e-06	0.000777278	0.000149572	2.28e-05	0.00119805	0.00212938	0.00101284	0.00127594	0.000342686	0.00146416	0.00147056	0.00275792	0.000617454	0.000958002	0.00070153	0.00186586	0.00185319	0.00218885
1-Hydroxy-2-methyl-2-butenyl 4-diphosphate	4.29e-06	0	0	0	0	0	0	0	0	0	0	0	0	0	0	0	0	0	3.54e-06	0	0	0	0	0	0	3.51e-06	8.3e-06	0	0	0	0	0	0	0	0	0	0	0	1.79e-06	0	0	5.17e-06	0	0	0	0	0	2.84e-07	0
22-Hydroxydocosanoate	0.00018579	0.000204587	0.000395178	0.000302018	0.00017696	9.4e-05	4.03e-05	0.000189452	7.98e-05	0.000129756	9.43e-05	0.000132499	1.71e-05	0.000361112	0.000185225	0.000164539	0.000150549	0.000210499	0.000266078	5.09e-05	1.93e-05	0.000163212	0.000125911	5.63e-05	1.84e-05	5.6e-05	5.52e-05	0.000221101	5.69e-05	8.28e-05	0.00012457	0.000446023	5.08e-05	0.000351419	0.000184106	8.49e-05	7.5e-05	0.00015967	6.61e-05	7.47e-05	4.38e-05	7.77e-05	7.02e-05	6.38e-05	6.06e-05	0.000219768	5.96e-05	6.16e-05	0.000133145
2-Aminobenzoic acid	3.4e-05	4.91e-05	2.17e-05	0.000222406	5.32e-05	9.46e-05	2.83e-05	3.94e-05	3.72e-05	5.4e-05	4.88e-05	7.06e-05	5.58e-05	5.38e-05	1.12e-05	1.98e-05	1.89e-05	6.11e-05	4.44e-05	2.19e-05	2.45e-05	0.000115597	4.06e-05	2.67e-05	3.2e-05	7.1e-06	1.84e-05	0.000148978	7.87e-06	6.41e-05	5.6e-05	6.65e-05	3.17e-05	1.97e-05	2.86e-05	4.95e-05	3.4e-05	4.51e-05	3.57e-05	3.77e-05	3.16e-05	1.34e-05	1.27e-05	4.72e-05	3.48e-05	1.66e-05	3.53e-05	1.25e-05	1.8e-05
2-C-Methyl-D-erythritol 4-phosphate	0.00291715	0.00400001	0.00168043	0.0025569	0.00520774	0.00692815	0.00554561	0.00477485	0.00405348	0.0048619	0.00568977	0.00428664	0.00611676	0.00652933	0.00421303	0.00528604	0.00157927	0.00560806	0.00501965	0.00651917	0.00901459	0.0032828	0.00452269	0.00460335	0.00861098	0.00466702	0.00892899	0.00312764	0.0034507	0.00685588	0.00551275	0.0101861	0.00691805	0.0094476	0.00639945	0.00643479	0.00666717	0.00544856	0.00653504	0.00760338	0.00979854	0.00332231	0.00565907	0.00719875	0.00801061	0.0112979	0.00728686	0.00733868	0.00767014
2-hydroxyglutaric acid	0.00150199	0.000653115	0.000516478	0.000620787	0.00092675	0.000991564	0.000608796	0.00156288	0.00059933	0.000964477	0.000906981	0.000820768	0.000763783	0.000929964	0.00151551	0.000640286	0.000335401	0.00116321	0.000838531	0.000766286	0.00091614	0.00114728	0.00051532	0.000616159	0.00112924	0.000681448	0.00101359	0.00104784	0.000415762	0.0012014	0.000824855	0.000882414	0.00107593	0.00102545	0.00162783	0.000773492	0.000755679	0.00086102	0.000944029	0.000832121	0.0010508	0.00081934	0.000686533	0.00101571	0.00101688	0.000751085	0.000784234	0.000642108	0.00068268
2-Keto-glutaramic acid	0.000141425	5.02e-05	6.51e-05	7.76e-05	6.83e-05	9.19e-05	6.91e-05	8.62e-05	5.46e-05	0.000115552	6.95e-05	8.84e-05	8.8e-05	9.17e-05	0.000128699	6.1e-05	6.2e-05	0.000100731	8.15e-05	7.78e-05	0.000105611	7.8e-05	6.2e-05	0.000109865	0.000110349	6.44e-05	7.8e-05	8.88e-05	2.59e-05	0.000131902	8.4e-05	7.42e-05	0.000109661	9.85e-05	9.3e-05	7.71e-05	0.000122443	9.55e-05	9.5e-05	7.01e-05	0.000115941	7.46e-05	5.14e-05	9.29e-05	0.000103228	8.41e-05	7.67e-05	5.93e-05	6.26e-05
2-Phospho-D-glyceric acid	5.85e-05	9.74e-05	9.57e-05	5.07e-05	8.91e-05	6.89e-05	6.59e-05	4e-05	0.000185615	0.000152584	8.65e-05	8.13e-05	9.11e-05	4.81e-06	3.86e-05	8.87e-05	6.79e-05	0.000122779	0.000102216	5.84e-05	6.02e-05	4.9e-05	9.45e-05	0.000117876	0.000101745	0.000110734	6.41e-05	0.000111516	2.53e-05	8.14e-05	0.000128491	2.68e-05	5.26e-05	3.68e-05	3.12e-05	0.000107764	7.18e-05	8.67e-05	6.65e-05	6.01e-05	3.37e-05	9.95e-05	5.42e-05	7.75e-05	9.95e-05	7.62e-05	2.56e-05	6.24e-05	7.23e-05
2S-acetyl-2-hydroxy-butanoic acid	8.5e-05	5.05e-05	0.000363387	0.000289007	0.000880809	0.000356002	0.00091984	8.43e-08	0.000258372	0.000413317	0.000593027	0.000673008	0.00085609	0.000181929	0.00109075	0.000189448	0.000262741	0.00160698	0.000726985	0.00106787	0.00142588	0.000196897	0.000331576	0.000568183	0.00194761	0.000682235	0.00145364	0.000129226	0.000423972	0.00107318	0.000828188	0.000488598	0.00171033	0.000225792	0.00120712	0.000663264	0.0011771	0.000583777	0.00108778	0.0019358	0.00183659	0.000258848	0.000874571	0.0014055	0.00178898	0.00120103	0.00112135	0.000257713	0.000707373
3-Isopropylmalate	0.000200338	7.79e-05	9.16e-05	0.000240581	9.86e-05	0.000166938	9.24e-05	5.85e-05	0.000150389	0.000207951	0.000138272	0.00014327	0.000153148	7.08e-05	7.76e-05	0.000171853	5.36e-05	0.000167326	0.000180388	0.000137574	0.000147356	0.000129913	0.000117213	0.00013115	0.000147057	0.000203768	0.000164688	4.27e-05	6.8e-05	0.000244743	8.66e-05	2.75e-05	0.000152148	8.29e-05	4.35e-05	0.000116717	0.000141872	0.000127927	0.000135166	9.58e-05	0.000117395	0.000596582	0.000133273	0.000193619	0.000138691	0.000163649	0.000120635	0.000222506	9.16e-05
3-Mercaptolactic acid	3.96e-05	8.61e-05	0.000100544	5.29e-05	0.000113378	0.000120592	7.2e-05	5.83e-05	9.87e-05	0.000161505	0.000126709	0.000118089	0.000132785	4.09e-05	3.62e-05	0.000106346	6.58e-05	0.000119386	0.000142733	0.00014186	0.000130699	7.9e-05	9.31e-05	0.000155309	0.000139549	0.000123563	0.000105079	4.86e-05	6.23e-05	0.000198086	0.000125583	3.92e-05	0.000166075	2.13e-05	1.23e-05	0.0001	0.000118261	0.000123074	8.29e-05	0.000174498	0.000108772	0.000107071	7.89e-05	0.000165424	0.000146841	0.00012574	9.15e-05	7.99e-05	9.91e-05
4-Amino-2-methyl-5-phosphomethylpyrimidine	2.71e-05	5.12e-05	1.79e-05	4.6e-05	3.82e-05	6.43e-05	8.02e-05	5.15e-05	4.14e-05	4.61e-05	7.17e-05	4.15e-05	5.24e-05	6.69e-05	4.76e-05	4.68e-05	2.41e-05	6.41e-05	4.98e-05	6.36e-05	0.000102385	3.69e-05	4.18e-05	4.9e-05	9.44e-05	5.17e-05	0.000100117	5.27e-05	3.45e-05	6.48e-05	7.12e-05	0.000126871	6.71e-05	0.000103065	6.33e-05	6.48e-05	7.68e-05	4.29e-05	6.68e-05	8.19e-05	0.000111946	3.45e-05	6.88e-05	8.11e-05	8.91e-05	0.000124453	6.92e-05	6.9e-05	8.07e-05
5-Hydroxyindoleacetaldehyde	2.26e-05	0.000232082	0.000184387	0.000133439	0.000246497	0.000120796	8.9e-05	0.000137582	0.000203453	0.000243121	0.000294746	0.000145384	9.39e-05	3.99e-06	0.000211685	0.00022741	0.000139886	0.000294154	0.000186202	2.26e-05	4.17e-05	3.92e-06	0.000207008	0.000190607	0.000266684	0.000156848	3.3e-05	0.000104446	4.07e-05	0.000231817	0.000294645	0.000105705	9.96e-05	4.71e-06	0.00013939	0.000228344	0.000163617	0.000251079	0.000163117	3.53e-05	7.87e-06	4.02e-05	0.000127446	0.000104243	0.000308962	0.000218243	3.93e-05	3.31e-06	0.000180861
9-Oxo-nonanoic acid	0.00607606	0.0021887	0.00416536	0.00124591	0.00129689	0.00245957	0.00210553	0.00473815	0.000863574	0.000389882	0.000272228	0.00175355	0.000659009	0.00459008	0.00865959	0.000678453	0.00297634	0.00236511	0.00047375	0.00105098	0.000848913	0.0022308	0.000702518	0.000380451	0.000538026	0.000348942	0.000162785	0.00324523	0.00233352	6.59e-05	0.000736866	0.001032	0.000615508	0.00337114	0.00792813	0.000527546	0.000918026	0.000928491	0.000340297	0.00163076	0.000619969	0.00125278	0.000481353	0.00057877	0.00042986	0.000686575	0.00131702	0.000631923	0.00089135
Acetic acid	0.00145952	0.000694942	0.00136018	0.00159438	0.00253323	0.00239898	0.0027714	0.00252919	0.00174253	0.00234409	0.00258069	0.00310511	0.00393609	0.00241901	0.00044586	0.00200947	0.00160031	0.00287547	0.0021609	0.00380138	0.00397976	0.00157959	0.00190607	0.00299805	0.00371021	0.00313581	0.00435156	0.00167419	0.00188477	0.00288266	0.00298013	0.00245865	0.00372183	0.00289036	0.00108304	0.00263661	0.0032086	0.00365901	0.00252748	0.0054141	0.00412384	0.00219916	0.00237598	0.00306743	0.00318614	0.00297207	0.00329147	0.00236165	0.00225858
Acetone cyanohydrin	1.19e-05	4.78e-07	5.83e-06	1.12e-05	3.04e-05	9.83e-06	5.68e-06	4.96e-07	6.66e-06	2.59e-05	1.79e-05	1.68e-05	1.65e-05	2.29e-06	5.51e-07	5.08e-06	4.69e-06	2.03e-05	1.49e-05	1.12e-05	1.16e-05	1.6e-06	3.11e-06	1.63e-05	2.29e-05	2.08e-05	1.56e-05	5.23e-07	2.77e-06	2.21e-05	1.61e-05	9.7e-06	3.72e-05	2.8e-06	5.27e-07	9.79e-06	1.63e-05	1.68e-05	1.8e-05	2.5e-05	1.89e-05	1.09e-05	5.8e-06	1.72e-05	3.03e-05	2.92e-05	1.51e-05	1.57e-05	8.32e-06
Adenine	0.000243053	0.000195905	0.000129894	0.000648741	0.000208812	0.000245854	0.00017112	0.00026598	0.000125757	0.000161205	0.000175082	0.000146793	0.000169489	0.000422933	0.00015107	0.000155461	0.000106728	0.000190485	0.000211947	0.000174975	0.000225566	0.000329642	0.00012594	0.000117648	0.000221893	0.000166484	0.000174225	0.000470876	8.57e-05	0.000227746	0.000203166	0.000384916	0.000192655	0.000184752	0.000108765	0.000170155	0.000187485	0.000191702	0.000161683	0.000201362	0.000198774	0.000138073	0.000102368	0.0001627	0.000184317	0.000234429	0.000148234	9.13e-05	0.000111599
Adenosine monophosphate	0.00120971	0.00276031	0.0019209	0.000515814	0.00205917	0.00234889	0.00112889	0.000859637	0.00342961	0.00401044	0.00195789	0.00345398	0.00475341	0.000845255	0.00079093	0.00386633	0.00132647	0.00253389	0.00365781	0.00187565	0.00209501	0.00136056	0.00308541	0.00251995	0.00287456	0.00355966	0.00402278	0.000603446	0.00210177	0.00295361	0.00219341	0.000620077	0.00361225	0.000975813	0.00100599	0.00260277	0.0019481	0.00390813	0.00244737	0.003607	0.00229716	0.00497285	0.00245562	0.00305405	0.00256257	0.00241782	0.00334908	0.00246692	0.00263305
Adenylsuccinic acid	0	2.78e-06	0	0	2.41e-05	3.72e-06	4.13e-06	1.33e-05	1.32e-05	3.98e-05	2.25e-05	1.52e-05	2.71e-05	7.4e-07	9.2e-07	2.04e-05	9.57e-06	3.27e-05	2.46e-05	1.81e-05	1.01e-05	1.49e-05	1.58e-05	2.69e-05	4.49e-05	1.53e-05	3.74e-05	4.6e-06	1.45e-06	6.4e-05	2.61e-05	1.43e-05	3.72e-05	8.74e-07	1.75e-06	5.09e-05	2.71e-05	3.52e-05	3.09e-05	6.84e-05	2.36e-05	2.85e-05	6.37e-05	8.95e-05	5.02e-05	2.46e-05	2.83e-05	1.98e-05	2.8e-05
ADP/dGDP	0.000118294	0.000167619	0.000109491	4.21e-05	0.000159006	6.67e-05	2.83e-05	8.88e-05	0.000330473	0.000279351	0.000146176	0.00014316	0.000131987	4.21e-06	0.000112077	0.000124498	3.38e-05	0.000102154	0.000187277	6.63e-05	5.13e-05	0.0001173	0.000130702	8.57e-05	5.91e-05	0.000106557	0.000120697	5.34e-05	2.96e-05	0.000162884	0.00013689	6.73e-05	8.53e-05	2.82e-05	3.5e-05	0.000151713	4.11e-05	0.000210434	9.33e-05	0.000115392	6.21e-05	0.000214689	0.000138189	9.59e-05	0.000128193	0.000141917	2.26e-05	9.03e-05	0.000121835
AICAR	2.43e-06	5.63e-06	8.59e-06	7.39e-06	1.5e-05	2.63e-05	1.68e-05	2.74e-06	1.58e-05	2.38e-05	3.38e-05	4.84e-05	3.82e-05	1.34e-05	8.11e-06	8e-06	5.66e-06	5.04e-05	2.34e-05	2.91e-05	3.72e-05	4.91e-06	2.14e-05	1.42e-05	4.69e-05	1.35e-06	4.46e-05	1.15e-05	5.78e-08	8.44e-06	1.22e-05	1.63e-05	5.29e-06	1.44e-05	5.67e-06	2.14e-05	1.97e-05	8.46e-06	3.65e-05	2.33e-05	3.26e-05	2.41e-05	1.81e-05	6.58e-05	5.35e-05	3.16e-05	1.27e-05	4.75e-06	3.29e-06
Alpha-Linolenic acid	0.00365092	0.00473216	0.00628054	0.00158341	0.00184972	0.00203206	0.00439357	0.00662594	0.00234147	0.00137723	0.00227661	0.00208645	0.00107151	0.00157192	0.00389141	0.00252511	0.00696144	0.00156061	0.000691527	0.000872757	0.00185067	0.00198511	0.00344686	0.00283453	0.00125822	0.00211019	0.00286572	0.000115513	0.00613605	0.000903088	0.00140659	0.00279167	0.00111298	0.00275686	0.00621259	0.00182724	0.00335926	0.00137659	0.00268071	0.000386836	0.00155242	0.00154361	0.00285484	0.000149403	0.00128358	0.00110943	0.00190539	0.00174025	0.00335741
Arachidic acid	0.000130424	9.68e-05	0.000186835	0.000212328	3.83e-05	3.81e-05	0.000138627	0.000133522	9.4e-05	4.45e-05	5.52e-05	6.02e-05	4.44e-05	0.000268111	0.000120841	8.71e-05	0.000265254	5.02e-05	1.79e-05	4.84e-05	2.89e-05	0.000159556	0.000131912	8.3e-05	8.81e-06	9.81e-05	0.000115867	0.000168588	0.000175719	3.95e-05	5e-05	0.000296378	3.61e-05	0.000321414	0.000138197	5.36e-05	6.48e-05	6.72e-05	7.34e-05	1.22e-05	4.51e-05	2.82e-05	9.79e-05	3.96e-06	1.6e-05	2.98e-05	4.78e-05	4.99e-05	7.77e-05
Argininosuccinic acid	1.81e-05	2.94e-06	4.87e-05	1.71e-05	0.000116182	5.3e-05	0.000103324	6.06e-05	3.6e-05	8.13e-05	0.000106173	0.000109484	0.000105443	2.69e-05	9.8e-05	3.75e-05	1.67e-05	0.000162109	9.74e-05	7.07e-05	0.00012225	1.47e-05	3.35e-05	5.81e-05	0.000223356	0.000107015	0.00014509	2.68e-06	5.82e-05	0.000199565	0.00011758	1.56e-05	0.000158923	5.5e-05	0.000135105	0.000125781	9.96e-05	0.000117532	0.000158937	0.000158345	0.000158893	2.19e-05	9.12e-05	0.000193983	0.000217054	0.000130137	0.000146619	2.91e-05	0.00010184
Ascorbic acid	3.08e-05	3.36e-05	1.53e-05	3.67e-05	2.76e-05	1.93e-05	1.97e-05	1.07e-05	4e-05	4.62e-05	4.31e-05	4.8e-05	4.58e-05	2.23e-05	1.14e-05	4.23e-05	1.83e-05	3.65e-05	4.47e-05	3.73e-05	4.47e-05	2.43e-05	3.83e-05	5.8e-05	4.5e-05	6.48e-05	5.03e-05	2.74e-06	2.46e-05	7.88e-05	4.61e-05	1.86e-05	4.14e-05	3.17e-05	2.43e-05	6.34e-05	3.94e-05	4.49e-05	5.14e-05	4.18e-05	6e-05	3.32e-05	2.92e-05	4.54e-05	6.8e-05	4.48e-05	4.89e-05	4.22e-05	5.17e-05
Behenic acid	0.000193097	4.05e-05	0.000109927	0.00039224	4.24e-05	1.24e-05	3.1e-05	0.000257106	2.42e-05	2.69e-06	8.68e-06	3.17e-05	3.06e-06	0.000423309	0.000147896	2.33e-05	7.31e-05	3.24e-05	2.8e-05	1.43e-06	4.34e-06	0.000290291	1.96e-05	1.16e-05	4.75e-06	1.62e-05	5.47e-06	0.000401846	3.64e-05	0.00017585	0.000210476	0.000617169	1.48e-05	0.000627799	0.000186438	9.1e-06	1.67e-05	1.98e-05	1.43e-05	3.37e-05	6.68e-06	1.21e-05	2.4e-05	2.23e-05	8.97e-06	3.86e-05	1.52e-05	1.5e-05	1.59e-05
Biotinyl-5'-AMP	1.25e-05	1.2e-05	8.5e-06	8.81e-06	3.91e-05	2.21e-05	1.85e-05	5.11e-06	3.31e-05	1.92e-05	3.85e-05	1.56e-05	4.18e-05	2e-05	3.64e-06	4.29e-05	4.88e-06	2.47e-05	4.17e-05	2.98e-05	2.09e-05	7.72e-06	1.93e-05	1.32e-05	5.42e-05	1.08e-05	2.91e-05	5.76e-07	1.2e-05	2.08e-05	3.29e-05	1.4e-05	3.8e-05	1.93e-06	5.29e-06	4.09e-05	1.95e-05	3.22e-05	4.17e-05	3.31e-05	3.09e-05	4.03e-05	2.25e-05	5.69e-05	2.82e-05	4.14e-05	1.07e-05	2.21e-05	2.77e-05
Butyric acid	8.33e-05	5.88e-05	5.68e-05	7.35e-05	8.11e-05	6.14e-05	5.46e-05	0.000107472	4.9e-05	6.57e-05	6.61e-05	7.55e-05	7.72e-05	4.83e-05	7.47e-05	5.95e-05	4.65e-05	6.26e-05	5.78e-05	6.21e-05	5.87e-05	0.000112153	3.74e-05	4.46e-05	9.01e-05	6.65e-05	0.000104969	0.000103539	4.34e-05	4.92e-05	4.63e-05	7.07e-05	6.56e-05	6.81e-05	4.73e-05	7.84e-05	7.8e-05	5.18e-05	6.48e-05	0.000118799	6.73e-05	9.42e-05	6.01e-05	8.31e-05	6.8e-05	8.69e-05	4.47e-05	5.96e-05	6.14e-05
cis-beta-D-Glucosyl-2-hydroxycinnamate	0	6.7e-06	0	1.75e-05	0	1.97e-06	0	0	3.25e-06	8.12e-06	2.11e-06	0	0	3.78e-06	0	0	0	4.7e-06	4.38e-05	0	0	0	0	0	2.48e-06	0	0	0	0	7.5e-06	4.28e-06	7.46e-06	0	1.55e-06	0	0	0	0	0	0	0	0	0	5.97e-06	0	1.51e-05	3.09e-06	0	0
Cis-zeatin-O-glucoside	1.57e-05	9.73e-06	1.09e-05	2.5e-05	1.15e-05	2.34e-05	2.7e-06	1.91e-05	1.82e-06	5.05e-07	2.05e-06	4.37e-06	1.38e-05	7.58e-06	2.97e-05	9.31e-06	5.23e-06	8.74e-06	1.39e-05	5.09e-07	2.42e-06	3.39e-05	4.06e-07	8.32e-07	6.25e-06	5.93e-06	2.62e-06	3.25e-05	1.45e-06	5.69e-07	1.14e-05	2.22e-05	6.7e-06	1e-05	1.14e-05	6.26e-06	9.55e-06	6.35e-06	6.51e-06	4.04e-06	5.14e-06	9.52e-06	1.98e-06	8.8e-06	3.55e-06	5.45e-07	2.15e-06	3.06e-06	4.69e-07
Citric acid	0.00113869	0.00673997	0.00364579	0.00149649	0.00398287	0.00536324	0.00323634	0.00218561	0.00652663	0.00857353	0.006969	0.00567708	0.00914634	0.00143626	0.00267732	0.00797583	0.00118303	0.00500322	0.00627618	0.0063927	0.00709465	0.00237494	0.00518225	0.00586616	0.00637016	0.00803391	0.00967302	0.000964274	0.00307356	0.00930295	0.00665715	0.00210246	0.00763978	0.00167969	0.00196017	0.00675474	0.00400667	0.00710518	0.00700133	0.00825021	0.00836499	0.00796886	0.00665139	0.0100111	0.00661644	0.00579598	0.00775154	0.0168013	0.00439743
Citrulline	2.88e-06	4.74e-06	1.88e-05	1.95e-05	3.26e-05	3.9e-05	2.21e-05	2.58e-05	4.21e-05	5.88e-05	2.5e-05	4.43e-05	7.08e-05	6.66e-06	4.68e-05	2.71e-05	2.26e-05	2.9e-05	5.31e-05	6.73e-05	5.11e-05	6.54e-06	1.89e-05	2.78e-05	3.62e-05	6.35e-05	9.21e-05	2.2e-07	1.51e-05	4.96e-05	2.16e-05	2.01e-05	8.2e-05	7.86e-06	5.58e-05	3.84e-05	4.69e-05	2.14e-05	5.14e-05	0.00012434	4.78e-05	0.000111843	3.34e-05	4.89e-05	2.75e-05	4.24e-05	4.51e-05	3.88e-05	1.13e-05
Cytidine monophosphate	5.85e-05	0.000216303	0.000173123	4.01e-05	0.000269193	0.000269225	0.000261519	2.95e-05	0.000289938	0.000350182	0.000254859	0.000310719	0.00053582	0.000163573	2.03e-05	0.000290625	0.000190095	0.000296661	0.000381515	0.000355628	0.000384129	0.000105577	0.000317806	0.000313357	0.000408877	0.000387432	0.000584387	4.83e-05	0.000251755	0.000278536	0.000274415	6.8e-05	0.000529936	0.000192544	4.32e-05	0.000320947	0.000320636	0.000214362	0.000329278	0.000574492	0.000374489	0.000428274	0.000311333	0.000448751	0.000358238	0.000315956	0.000419677	0.000294432	0.000314032
Deoxycholoyl-CoA	4.94e-05	1.86e-05	9.06e-06	0.000153512	2.01e-05	3.12e-05	1.42e-05	8e-05	9.06e-06	1.67e-05	1.1e-05	2.06e-05	1.61e-05	4.28e-05	4.47e-05	1.28e-05	5.25e-06	7.07e-06	9.36e-06	7.75e-06	2.11e-05	6.17e-05	3.71e-06	1.16e-05	5.59e-06	7.89e-06	1.82e-07	0.000127826	8.84e-06	9.3e-06	4.28e-06	1.82e-05	1.5e-05	1.13e-05	5.87e-05	3.19e-06	9.59e-06	1.77e-05	1.43e-05	1.43e-05	5.87e-06	1.45e-05	7.2e-06	3.04e-06	9.01e-06	8.77e-06	8.19e-06	1.33e-05	8.15e-06
Deoxyribose	0.00244813	0.00208083	0.000946576	0.00421834	0.00151817	0.00260414	0.000467317	0.00220716	0.00049528	0.00152511	0.00151704	0.00172808	0.000962578	0.00188663	0.0031094	0.00103711	0.000581706	0.00180939	0.00159449	0.0013649	0.0011372	0.00259095	0.00100686	0.00070235	0.00139889	0.00151632	0.00068854	0.00341856	0.000458862	0.000939133	0.00105775	0.00225354	0.00158351	0.00241421	0.0019003	0.00149137	0.00146729	0.00107781	0.000964069	0.000880142	0.00104038	0.000846965	0.00125058	0.00173267	0.0013116	0.00165645	0.00113798	0.00079273	0.000878359
Deoxyribose 5-phosphate	2.89e-06	1.02e-05	6.71e-06	7.05e-06	1.71e-05	7.74e-06	1.31e-05	1.43e-05	6.57e-06	2.28e-05	1.61e-05	3.08e-05	1.97e-05	7.11e-06	2.65e-05	1.44e-05	1.3e-05	2.38e-05	1.96e-05	2.52e-05	3.36e-05	5.4e-06	2.78e-05	1.49e-05	2.6e-05	2.49e-05	3.27e-05	2.11e-05	1.58e-05	2.99e-05	2.03e-05	2.14e-05	3.41e-05	1.08e-05	2.63e-05	2.52e-05	1.27e-05	2.75e-05	2.02e-05	5.01e-05	1.92e-05	2.53e-05	1.76e-05	2.69e-05	3.77e-05	3.02e-05	3.15e-05	8.27e-06	2.78e-05
Glucose/myo-inositol	0.00176659	0.00270096	0.0028417	0.00156271	0.00539027	0.00403096	0.00723983	0.00287023	0.00356989	0.00523128	0.00608247	0.00572989	0.00794089	0.00365401	0.00202247	0.0052807	0.00389657	0.00620269	0.00519176	0.00827531	0.00898113	0.0016492	0.00519066	0.00693915	0.00846961	0.00706979	0.00793825	0.0010001	0.00688619	0.00513351	0.00686561	0.00549665	0.00809721	0.00648672	0.00361395	0.00615594	0.00807115	0.00507278	0.00635598	0.00666518	0.0112091	0.00504518	0.00614382	0.00815583	0.00659848	0.00586755	0.00745233	0.00802351	0.00600612
D-Glucuronic acid 1-phosphate	9.51e-07	1.04e-05	2.02e-05	3.52e-06	3.03e-05	3.67e-05	2.31e-05	2.26e-05	3.95e-05	5.25e-05	4.49e-05	1.88e-05	3.69e-05	6.17e-06	3.65e-05	4.59e-05	9.56e-06	3.27e-05	2.2e-05	4.34e-05	4.4e-05	1.62e-06	2.62e-05	4.14e-05	3.79e-05	4.08e-05	4.66e-05	1.61e-05	1.47e-05	5.02e-05	3.9e-05	6.09e-06	2.42e-05	3e-06	3.77e-05	2.47e-05	2.14e-05	5.01e-05	2.61e-05	6.24e-05	2.2e-05	1.62e-05	2.06e-05	2.54e-05	3.03e-05	3.2e-05	2.17e-05	1.89e-05	5.08e-05
Dolichyl b-D-glucosyl phosphate	6.7e-06	1.14e-06	3e-06	5.45e-06	2.24e-06	1.06e-05	1.61e-06	1.18e-05	1.5e-05	1.71e-05	1.42e-05	1.4e-05	1.11e-05	5.24e-05	3.62e-05	2.45e-05	1.1e-05	2.11e-05	1.97e-05	1.83e-05	3.59e-05	6.3e-06	6.52e-06	1.02e-05	1.41e-05	2.22e-07	1.91e-05	3.59e-05	8.06e-06	1.21e-05	1.49e-05	3.72e-06	2.26e-05	4.27e-05	3.58e-05	5.14e-06	1.66e-05	1.32e-06	1.38e-05	2.72e-06	5.88e-05	3.65e-06	1.44e-05	3.4e-05	2.41e-06	1.35e-05	3.34e-05	1.83e-05	2.87e-05
D-Ribose/Xylose	0.000415303	0.000397677	0.000298123	0.000262315	0.000641974	0.000602164	0.000519192	0.000365501	0.000692896	0.00097309	0.000692231	0.000732699	0.00099724	0.00052365	0.000312818	0.000766817	0.000326924	0.000826861	0.000912464	0.00106405	0.000969563	0.000398607	0.000721828	0.000918981	0.00115297	0.00093826	0.00125301	0.000340257	0.000662813	0.00119186	0.000842367	0.000705346	0.00129546	0.00075019	0.000319142	0.000868985	0.00103513	0.000915604	0.000893297	0.00118776	0.00145534	0.00065677	0.000944305	0.00148944	0.00109517	0.000926998	0.00108805	0.000773643	0.000835082
D-Sedoheptulose 7-phosphate	0.000167296	0.000547662	0.000400579	0.000394194	0.000545379	0.00051923	0.00044894	0.000599908	0.0010666	0.00124389	0.000844566	0.000678253	0.00105182	7.93e-05	0.000946156	0.00100391	0.000461	0.00086453	0.00095674	0.000837283	0.00071564	0.000128397	0.000881704	0.000865486	0.00114974	0.000864695	0.000968862	0.000645354	0.000571873	0.00132211	0.00080778	0.000739572	0.00103454	0.000100852	0.00101968	0.00117221	0.00067626	0.000994346	0.000854848	0.00123584	0.000780486	0.000983705	0.000870449	0.00119511	0.00117173	0.00101114	0.000779634	0.000750636	0.000864718
Epicatechin/Catechin	3.28e-06	5.78e-06	4.08e-06	3.08e-06	1.93e-05	1.01e-05	2.43e-06	8.82e-06	1.39e-05	1.05e-05	1.03e-05	9.59e-06	8.36e-06	5.12e-06	1e-05	1.16e-05	1.71e-07	1.36e-05	1.16e-05	1.06e-05	1.4e-05	1.4e-05	7.35e-06	1.13e-05	2.15e-05	1.1e-05	1.05e-05	5.66e-06	4.45e-07	1.97e-05	1.31e-05	7.95e-06	1.54e-05	2.83e-06	1.18e-05	1.67e-05	1.56e-05	7.96e-06	1.36e-05	2.03e-05	2.9e-06	2.8e-07	2.46e-06	1.63e-05	2.17e-05	2.79e-05	1.08e-05	1.35e-05	1.41e-05
Folinic acid	4.01e-05	6.72e-05	8.34e-05	3.07e-06	0.000105213	9.77e-05	7.56e-05	2.16e-05	0.000177261	0.000265585	0.000156706	9.8e-05	0.000221413	1.64e-05	1.64e-05	0.000118651	8e-05	0.00016913	0.000213135	0.000138058	0.000118415	2e-05	0.000105933	0.000161069	0.000258329	0.000149777	0.00016863	1.98e-05	7.4e-05	0.000273889	0.000191279	9.02e-05	0.000227217	6.27e-06	1.04e-05	0.000175677	0.000165757	0.000190943	0.000123074	0.000210817	9.31e-05	0.000150558	0.000123712	0.000188703	0.000221717	0.000215121	0.000160958	8.62e-05	0.000122169
Fructose /myoinositol1,6-bisphosphate	5.69e-06	2.67e-05	4.65e-05	6.99e-06	8.79e-05	4.07e-05	4.02e-05	7.04e-06	8.87e-05	0.000150601	0.000100147	7.13e-05	6.76e-05	9.68e-06	9.54e-05	7.69e-05	5.01e-05	0.000130421	0.000161922	1.62e-05	4.33e-05	1.37e-05	2.28e-05	8.44e-05	0.000122905	0.000139987	6.57e-05	1.01e-06	3.73e-05	8.21e-05	0.000151181	4.51e-05	4.56e-05	2.12e-05	7.79e-05	6.89e-05	7.07e-05	0.000137319	7.03e-05	4.08e-05	2.58e-05	1.57e-05	3.4e-05	6e-05	0.000140853	9.33e-05	7.1e-05	1.13e-05	5.29e-05
Fumaric acid	0.0585187	0.0339282	0.0251434	0.0791996	0.0382829	0.0467226	0.0219794	0.0532154	0.0212627	0.0261306	0.026003	0.0342699	0.0253254	0.0617989	0.0513568	0.0258622	0.0149648	0.0341152	0.0285343	0.0229307	0.0264548	0.0619626	0.0189392	0.0190182	0.0262494	0.0265053	0.0257012	0.0710417	0.0128653	0.0302545	0.0292775	0.0589579	0.0268702	0.0535085	0.0451747	0.0277916	0.0279403	0.0313232	0.0279543	0.0243018	0.0280156	0.0245307	0.0230241	0.0287156	0.028278	0.0265584	0.027437	0.0170634	0.0288014
Gamma-Aminobutyric acid	0.000532374	0.00109634	0.000831288	0.000240143	0.002454	0.00203076	0.00155197	0.000376877	0.00130416	0.00229615	0.00215935	0.00240384	0.00272814	0.000775403	0.000157729	0.00156159	0.000883174	0.00261008	0.00306679	0.00217546	0.0021723	0.000810805	0.00177879	0.00178202	0.00314034	0.00241995	0.00329799	0.000390522	0.000949572	0.00334567	0.00251696	0.00131595	0.00338429	0.000881523	0.000179396	0.00234513	0.00204568	0.00205271	0.00286566	0.00366126	0.00242771	0.00166271	0.00160325	0.00289487	0.00320568	0.00275394	0.00192496	0.00112373	0.00168736
gamma-Amino-gamma-cyanobutanoate	0.000141794	7.94e-05	9.79e-05	5.63e-05	0.000142542	0.000143344	7.63e-05	0.000124643	7.15e-05	0.000141359	0.0001	0.000185118	0.000151362	0.00010634	8.61e-05	0.000114005	5.32e-05	0.000107157	0.000159121	0.000110676	0.000146392	0.000131595	7.63e-05	0.000106063	0.000115285	0.000160159	0.000168861	0.000142751	7.43e-05	0.000156799	7e-05	7.61e-05	0.000161687	0.00010373	5.46e-05	8.44e-05	0.000126606	9.94e-05	0.000127576	0.000173669	0.000144843	0.000178668	6.17e-05	0.000152934	0.000108585	0.000136184	0.000115353	0.000216522	6.41e-05
GDP-L-galactose	8.49e-06	1.33e-05	3.54e-06	5.71e-06	1.43e-05	2.87e-06	4.82e-07	8.39e-06	3.12e-05	4.92e-06	6.57e-06	2.85e-06	2.57e-06	2.32e-06	4.29e-06	1.77e-05	6.35e-06	5.87e-07	1.95e-05	7.63e-06	2.64e-06	6.46e-06	8.38e-06	4.16e-06	2.47e-06	3.49e-06	4e-06	2.22e-06	1.58e-06	2.19e-06	2.17e-06	1.42e-06	2.64e-06	3.2e-06	5.35e-06	1.02e-05	3.93e-06	3.51e-08	4.89e-06	4.99e-06	2.69e-06	1.78e-05	5.09e-07	3.3e-06	6.39e-06	2.71e-06	3.46e-08	5.25e-06	4.79e-06
Glucaric acid	2.33e-06	9.87e-07	1.43e-05	4.08e-06	1.39e-05	1.63e-05	1.33e-05	2.58e-05	1.96e-05	2.82e-05	2.8e-05	2.38e-05	3.53e-05	2.69e-05	4.04e-05	1.37e-05	1.3e-05	6.53e-05	4.18e-05	5.55e-05	3.1e-05	6.17e-06	3.41e-05	2.33e-05	8.26e-05	2.71e-05	5.86e-05	1.86e-05	1.14e-05	4.08e-05	6.26e-05	1.11e-05	3.57e-05	3.24e-05	4.14e-05	4.02e-05	3.25e-05	3.03e-05	4.77e-05	3.4e-05	6.4e-05	1.57e-05	4.08e-05	5.58e-05	7.34e-05	5.29e-05	2.49e-05	4.94e-06	4.69e-05
Gluconic acid	0.000382083	0.000511359	0.000348231	0.000245194	0.000822143	0.0008506	0.000689509	0.000411809	0.000705243	0.00108266	0.000998683	0.00118777	0.00151807	0.000313487	0.000248695	0.00109784	0.00036011	0.000915931	0.00122837	0.00142089	0.00120673	0.00042798	0.000813694	0.000897169	0.0014772	0.00116155	0.00146642	0.000454383	0.000671558	0.00134305	0.000837693	0.000537361	0.00137218	0.000474627	0.000333756	0.00124314	0.0010754	0.000796848	0.00130281	0.00175661	0.0023645	0.000688254	0.00101515	0.00125742	0.00138981	0.00123309	0.00118216	0.00191427	0.000820918
Glutathione	0.00101929	0.00013471	7.66e-05	0.000154724	0.000137605	0.000146979	4.86e-05	0.00108813	9.94e-05	0.00013339	5.81e-05	0.000121361	8.21e-05	0.000120267	0.00140485	7.73e-05	1.06e-05	8.33e-05	0.00014695	0.000100027	0.000115973	0.00125213	7.4e-05	9.15e-05	5.98e-05	8.62e-05	0.000160358	0.000742721	4.7e-05	0.000149899	4.9e-05	0.000112605	0.000111023	0.000118664	0.000866801	8.12e-05	6.28e-05	0.000127338	7.54e-05	0.00021033	9.51e-05	0.000172154	6.11e-05	0.000105	7.69e-05	0.000110385	0.000123416	0.000134565	5.9e-05
Glyceric acid	0.000505795	0.00076494	0.000568281	6.74e-05	0.00166709	0.000893401	0.001505	8.88e-05	0.00132405	0.00199399	0.00202053	0.00148609	0.00292501	0.000701972	0.00224008	0.00136119	0.000799046	0.0020503	0.00296941	0.00194439	0.0025788	0.000441665	0.00119712	0.00184224	0.00268018	0.00293916	0.00298838	6.73e-05	0.000717957	0.00268886	0.00222573	0.000116992	0.00314691	0.00103815	6.27e-06	0.00230813	0.00202127	0.00191974	0.00299062	0.00249223	0.0022503	0.00155917	0.00138346	0.00305923	0.00266938	0.00348471	0.00220363	0.00123571	0.00127253
Glycerol	0.00103119	0.00108619	0.00134264	0.000993369	0.0013741	0.00114706	0.00292962	0.00487001	0.00263562	0.00114042	0.00200748	0.0028269	0.0018589	0.00260138	0.000315328	0.00175264	0.00214162	0.000839896	0.000732955	0.00486475	0.00274482	0.00121132	0.00161472	0.0060738	0.00208467	0.00353873	0.000962819	0.000512709	0.00175459	0.00138717	0.00473396	0.000470811	0.0013583	0.00052766	0.000570041	0.00167429	0.00279229	0.005602	0.00155612	0.00762444	0.00172635	0.00132568	0.00192055	0.00121123	0.00218945	0.00161068	0.00226127	0.00314285	0.00240959
Glycine	0.000437109	0.000108066	0.000113649	0.000179947	0.000204919	0.000241885	0.000141369	0.0003818	0.000186666	0.000186879	0.000183966	0.000222571	0.000321295	0.000182593	0.000286834	0.000167135	9.39e-05	0.000210821	0.000212026	0.000198011	0.000282307	0.000291812	0.000163707	0.000154589	0.000274274	0.000252304	0.000421762	0.000386133	0.000128269	0.000307768	0.000120703	0.000138558	0.000328569	0.000126519	0.000230028	0.00016447	0.000227962	0.000214978	0.000168365	0.000368413	0.000291717	0.00023863	0.000189129	0.000272475	0.000207251	0.000204159	0.00026537	0.000211866	0.000143063
Glyoxylic acid	0.00705515	0.0038231	0.00310727	0.0108428	0.00468062	0.00575748	0.00268474	0.00615263	0.00234986	0.00342301	0.00312259	0.00441194	0.00347012	0.00771485	0.0063505	0.00307518	0.00165836	0.00394965	0.00376744	0.00309375	0.00371976	0.00779118	0.00211229	0.00254953	0.00269638	0.00331883	0.00352889	0.00917802	0.00129998	0.00380398	0.0035199	0.00746951	0.00349528	0.00701158	0.0055871	0.00299272	0.00336982	0.00386445	0.00327331	0.00332231	0.0037002	0.00288789	0.00258328	0.00379235	0.00314131	0.0030694	0.00338608	0.00225028	0.00300903
Hydroxypropionic acid	0.0098526	0.00618922	0.0063121	0.0128949	0.00962451	0.0105233	0.00794387	0.0108666	0.00543881	0.00782857	0.00789275	0.0103132	0.00960768	0.013152	0.00879752	0.0077278	0.00468985	0.00908894	0.00821619	0.0105777	0.0106838	0.0113876	0.00610863	0.0081912	0.00914015	0.0099916	0.00972954	0.0123561	0.00597276	0.00844185	0.00900208	0.014713	0.00956605	0.0137526	0.00947699	0.00763674	0.00962912	0.0100447	0.00810717	0.011444	0.0118427	0.00715257	0.00734565	0.0093044	0.00852746	0.00846886	0.010224	0.00814417	0.00815369
Hydroxypyruvic acid	0.000194829	9e-05	7.03e-05	0.000152325	8.47e-05	0.000133622	0.000103704	0.00017204	9.84e-05	0.000118523	9.78e-05	0.000155317	0.000106929	0.000138067	0.000195907	0.000115056	5.03e-05	0.000137252	0.000126067	0.000196225	0.000219389	0.000172208	0.000108739	0.000109553	0.000129568	0.000140945	0.000210812	0.000195449	9.06e-05	0.000139481	8.78e-05	0.000143554	0.000157835	0.000182992	0.000117517	0.000119959	0.00013271	0.000117944	0.000129131	0.000169562	0.000215916	0.000122469	0.00011624	0.000156541	0.000133772	0.000138196	0.000170344	0.000126835	0.000155754
Inosinic acid	1.07e-05	2.2e-05	1.77e-05	2.68e-08	1.42e-05	8.16e-06	8.21e-06	1.14e-05	1.62e-05	7.59e-06	6.64e-06	1.09e-05	1.9e-05	1.05e-05	7.09e-06	3.47e-05	2.7e-06	1.99e-05	3.73e-06	1.47e-05	1.52e-05	3.81e-06	2.02e-05	3.24e-05	1.7e-05	7.34e-06	4.01e-05	1.2e-05	7.85e-06	3.01e-05	4.06e-05	1.69e-05	2.86e-05	4.59e-06	8.19e-06	1.66e-05	1.38e-05	1.32e-05	2.13e-05	5.35e-05	2.88e-05	2.18e-05	9.15e-06	2.72e-05	1.35e-05	6.93e-06	2.66e-05	1.5e-05	3.11e-05
Isopropylmaleate	3.6e-05	1.89e-05	9.32e-06	3.77e-05	1.79e-05	3.07e-05	2.1e-05	3.65e-05	1.45e-05	2.76e-05	1.01e-05	3.01e-05	1.81e-05	2.68e-05	4.25e-05	1.81e-05	1.24e-05	2.07e-05	1.26e-05	1.88e-05	2.54e-05	2.33e-05	1.19e-05	9.77e-06	1.66e-05	1.92e-05	2.4e-05	2.66e-05	8.59e-06	3.67e-05	2.2e-05	1.69e-05	2.11e-05	3.12e-05	2.08e-05	1.67e-05	2.86e-05	2.6e-05	2.95e-05	2.73e-05	2.28e-05	4.31e-05	1.6e-05	3.52e-05	2.81e-05	1.65e-05	2.42e-05	2.33e-05	9.5e-06
L-Alanine	0.000375509	0.00206641	0.00184719	0.000130341	0.00300957	0.00291602	0.00205375	0.00255952	0.00314852	0.00356478	0.00341634	0.0033664	0.00421088	0.000527545	0.0036401	0.00296002	0.0017945	0.00323495	0.00350121	0.00352301	0.00324298	0.000565056	0.00315816	0.00284551	0.0041026	0.00362291	0.00402853	0.00263828	0.00202338	0.00455319	0.00323486	0.00292384	0.00467472	0.000652391	0.00377061	0.00383493	0.00273473	0.00348787	0.00368158	0.00558957	0.00323532	0.00331675	0.0026868	0.00363261	0.0041081	0.00359902	0.00333541	0.00187039	0.0024198
L-Aspartic acid	0.00113352	0.00323615	0.00173415	0.000841605	0.00339942	0.00320799	0.00260846	0.000809763	0.00387159	0.00423469	0.00502463	0.00377648	0.00609372	0.00120751	0.000728549	0.00452186	0.00220195	0.00330312	0.004983	0.00608097	0.00459641	0.00102481	0.00576521	0.00472119	0.00589891	0.00505291	0.00728402	0.000956004	0.00337936	0.00573133	0.00456478	0.000849822	0.00686688	0.00112674	0.000605465	0.00511584	0.00393478	0.00522005	0.00397523	0.00835694	0.00574163	0.00248174	0.00504001	0.00774492	0.00527856	0.00446985	0.00569841	0.00217053	0.00424684
Lauroyl-CoA	3.26e-05	8.57e-06	1.09e-05	2.37e-06	9.72e-06	3.83e-05	3.58e-05	3.34e-05	1.28e-05	3.75e-05	1.96e-06	2e-05	0.000106005	1.85e-05	4.43e-05	7.3e-06	4.95e-06	9.01e-06	4.15e-05	0.000117628	6.34e-05	2.78e-05	2.93e-05	1.79e-05	1.39e-05	1.61e-05	0.000141914	1.42e-05	8.61e-05	9.1e-06	4.54e-06	1.04e-05	7.42e-05	1.8e-05	5.63e-05	1.41e-05	1.26e-05	2.24e-05	1.84e-05	0.000115372	0.000175621	0.000101339	6.89e-05	0.000110332	2.41e-05	1.58e-05	3.32e-05	0.000162441	1.8e-05
L-Cysteine	1.09e-05	3.56e-06	1.2e-05	1.72e-08	3.11e-05	2.14e-05	3.3e-06	4.38e-06	9.63e-06	6.51e-06	1.41e-08	2.9e-05	2.73e-05	3.38e-06	1.58e-05	1.09e-05	2.11e-06	7.89e-06	3.22e-05	3.52e-05	1.41e-05	5.22e-06	8.33e-06	2.73e-05	1.64e-05	2.79e-05	3.53e-05	2.62e-06	8.48e-06	1.74e-05	3.7e-06	1.03e-06	4.36e-05	1.64e-05	2.44e-05	8.35e-06	1.5e-05	5.7e-06	3.24e-06	5.74e-05	4.64e-05	8.86e-05	7.73e-06	2.85e-05	1.84e-05	3.01e-05	2.08e-05	6.35e-05	2.12e-05
L-Galactono-1,4-lactone	4.46e-05	4.22e-05	4.83e-05	3.91e-05	7.18e-05	6.74e-05	5.51e-05	1.69e-05	5.61e-05	8.56e-05	8.41e-05	8.32e-05	7.38e-05	3.04e-05	2.35e-05	7.23e-05	3.83e-05	7.51e-05	8.29e-05	7.33e-05	0.000102915	4.38e-05	7.37e-05	8.69e-05	0.00011184	9.13e-05	9.11e-05	3.32e-05	4.04e-05	8.93e-05	7.9e-05	4.65e-05	9.1e-05	5.87e-05	3.62e-05	6.84e-05	8.15e-05	7.57e-05	8.31e-05	0.000101128	8.62e-05	5.4e-05	8.43e-05	7.95e-05	0.000100441	9.58e-05	8.75e-05	7.14e-05	7.2e-05
L-Glutamic acid	0.00169274	0.00975691	0.00581838	0.00696354	0.0118514	0.0093903	0.00698278	0.00106539	0.0113897	0.013089	0.010453	0.0127351	0.0147194	0.00131276	0.00139126	0.011651	0.00479572	0.0096642	0.0164923	0.0141538	0.00974349	0.00162993	0.0126119	0.0110367	0.0117653	0.0154611	0.0192891	0.000871152	0.00689001	0.0172178	0.0114907	0.00152492	0.0154813	0.00122675	0.000708839	0.0135901	0.00960663	0.0112391	0.0135759	0.0199242	0.0124231	0.0105511	0.011863	0.0180764	0.0133397	0.0157078	0.0132729	0.00915168	0.0114366
L-Glutamine	0.00376839	0.00149662	0.00214086	0.00139196	0.00461709	0.0038406	0.00238713	0.00270353	0.00219028	0.00452619	0.00326375	0.00545535	0.00509453	0.00341707	0.00267523	0.00279759	0.00190441	0.00358021	0.00491539	0.00400201	0.00462552	0.00395754	0.00252235	0.00314403	0.0035353	0.00516756	0.00489969	0.00355046	0.00219429	0.00520502	0.00229851	0.00229401	0.00596562	0.00309086	0.00147406	0.00276094	0.00326057	0.00300822	0.0044927	0.0067003	0.00491664	0.00526513	0.00185831	0.00480997	0.00381127	0.00468129	0.00375316	0.00744745	0.00181727
L-Histidine	3.77e-05	4.79e-05	6.06e-05	0.000157912	0.000121971	9.15e-05	8.87e-05	8.55e-05	7.03e-05	0.000131539	0.000130159	0.000126114	0.000111637	0.00011619	4.34e-05	8.18e-05	6.62e-05	0.000141137	0.000107735	0.00011193	0.000127619	6.35e-05	7.06e-05	9.73e-05	0.000143093	9.95e-05	0.00018218	8.51e-05	6.33e-05	0.000181903	9.84e-05	7.79e-05	0.000168667	0.000175804	7.38e-05	9.04e-05	0.000118725	0.000124391	0.000102039	0.00013292	0.000202406	7.24e-05	7.8e-05	0.000176438	0.000147354	0.00011912	9.53e-05	9.32e-05	6.31e-05
Linoleic acid	0.0166958	0.085322	0.129286	0.0111726	0.0424296	0.0357248	0.0857748	0.0292667	0.0679052	0.0296271	0.0536759	0.0469992	0.0164593	0.00885739	0.0176533	0.0722928	0.13734	0.0310685	0.0165209	0.020445	0.0460176	0.00673791	0.0802307	0.0709764	0.0165989	0.0534109	0.00293607	0.041765	0.120687	0.0138343	0.039422	0.00673208	0.0120667	0.0150189	0.0262795	0.0302472	0.0667334	0.0382155	0.0516498	0.00234336	0.0263929	0.0208013	0.0709888	0.00733865	0.0273836	0.0161823	0.052002	0.0229448	0.0671363
L-Isoleucine/L-Leucine	0.000492752	0.00127337	0.000930849	0.000857475	0.00337175	0.00245909	0.00291072	0.000522524	0.00190048	0.00251849	0.00268639	0.0025461	0.00328912	0.00124641	0.000213711	0.00165447	0.00189473	0.00359227	0.00329234	0.00307163	0.00337491	0.00118403	0.00183921	0.00254871	0.00458019	0.0022913	0.00398188	0.000888551	0.00166053	0.00371143	0.00347101	0.00212868	0.00451196	0.00177655	0.000348872	0.00255313	0.00397629	0.00252418	0.00365983	0.00507173	0.00374311	0.00171808	0.00264181	0.00352494	0.00414945	0.00320905	0.00251709	0.0028514	0.00225432
L-Malic acid	0.29695	0.172414	0.125339	0.379774	0.171624	0.23707	0.113754	0.291644	0.108152	0.123098	0.128048	0.166405	0.13221	0.317552	0.262754	0.121745	0.0752763	0.168112	0.129705	0.114766	0.131954	0.303067	0.088923	0.0934867	0.132351	0.126802	0.129057	0.341378	0.0602933	0.140203	0.147992	0.29127	0.127055	0.266014	0.242667	0.128668	0.133155	0.158747	0.129739	0.108145	0.141386	0.123406	0.109681	0.133284	0.131203	0.129869	0.133596	0.0861405	0.142729
L-Phenylalanine	0.000139358	0.000357601	0.000430162	0.000185946	0.000723999	0.000530647	0.000807817	4e-05	0.000429913	0.000796687	0.000762409	0.000684421	0.000788443	0.000395655	0.00088347	0.000526354	0.000521801	0.00102153	0.000826244	0.000802434	0.000831443	0.000322442	0.00058422	0.000731875	0.00133291	0.000773108	0.00107993	1.84e-05	0.000452439	0.00115267	0.000913482	7.57e-05	0.00138199	0.000604374	2.39e-05	0.000649586	0.00102998	0.000802966	0.000975772	0.0013992	0.000992741	0.000475283	0.000695307	0.000941997	0.00117744	0.000906532	0.000811084	0.000560054	0.000758052
L-Serine	0.00129235	0.000859734	0.000343935	0.000163903	0.00138696	0.00148848	0.00104773	0.00116987	0.00114771	0.00154709	0.00137314	0.00144469	0.00275347	0.000721739	0.00113771	0.00100921	0.00062122	0.00143923	0.00191352	0.00237643	0.00231333	0.00102676	0.00127541	0.0012559	0.00233073	0.00184648	0.00361441	0.000661681	0.00104779	0.00255229	0.00135492	0.000116606	0.00319393	0.000891683	0.00115219	0.00162326	0.00164644	0.00133193	0.0018868	0.00386616	0.00273393	0.00218426	0.00143971	0.00265168	0.00185783	0.00213318	0.00200581	0.00234386	0.00137606
L-Tryptophan	1.28e-05	6.46e-05	6.08e-05	4.73e-05	9.08e-05	0.000109865	8.58e-05	5.74e-06	7.33e-05	8.58e-05	9.92e-05	0.000122826	8.25e-05	3.2e-05	1.21e-06	7.44e-05	6.55e-05	0.000112713	9.87e-05	0.000100811	9.86e-05	1.97e-05	7.62e-05	9.11e-05	0.000138584	8.44e-05	0.000116497	5.4e-06	6.87e-05	0.000124196	0.000102754	1.54e-05	0.000139808	5.37e-05	0.000110569	8.66e-05	0.000109244	0.00010263	9.97e-05	0.000128383	0.000118251	6.23e-05	7.51e-05	0.000102263	0.000135162	9.89e-05	0.000113952	7.05e-05	8.49e-05
L-Tyrosine	0.000131481	0.000335577	0.000268526	0.000854439	0.000296354	0.000422644	0.000298626	0.000168604	0.000182016	0.000280987	0.000283218	0.000347178	0.000322424	0.000566646	5.84e-05	0.000227568	0.000315989	0.000421673	0.000320626	0.000286172	0.000330082	0.000203245	0.000217026	0.000243626	0.000401234	0.000245464	0.000368058	0.00043552	0.000173447	0.000394579	0.000341241	0.000333507	0.00046233	0.000681046	0.000177382	0.000262549	0.000339104	0.000369608	0.000293022	0.000435021	0.00033079	0.000217877	0.000275313	0.000364516	0.000335811	0.000348608	0.000323896	0.000214798	0.000358119
L-Valine	0.0002244	0.000614639	0.000423622	0.000241962	0.000993357	0.000998459	0.000983146	0.000293197	0.0006739	0.00109944	0.00105576	0.00112532	0.00113418	0.000403654	0.000192694	0.000765665	0.000613754	0.00120049	0.00105606	0.00116159	0.00114222	0.000412028	0.000756428	0.00104292	0.00173645	0.001074	0.00131681	0.000112276	0.000679488	0.00156694	0.00130277	0.000842833	0.00172785	0.000565192	0.000283727	0.000994609	0.00131959	0.0010034	0.00140414	0.00199398	0.0014005	0.000687381	0.000984944	0.00149886	0.00159654	0.00114897	0.00114468	0.00118569	0.000870942
Mevalonic acid-5P	1.88e-06	0	0	0	0	6.63e-06	9.88e-06	1.07e-05	5.41e-06	3.19e-05	1.27e-05	1.91e-05	1.49e-05	1.66e-06	2.16e-05	1.43e-05	1.24e-05	3.12e-05	1.17e-05	1.31e-05	1.34e-05	1.63e-06	1.57e-05	3.35e-05	4.86e-05	2.3e-05	1.45e-05	1.77e-05	1.03e-05	4.35e-05	3.27e-05	1.64e-05	2.03e-05	1.96e-06	2.17e-05	1.55e-05	3.51e-05	5.45e-06	1.85e-05	1.15e-05	2.37e-05	1.36e-05	3.71e-05	3.76e-05	4.15e-05	4.19e-05	1.52e-05	1.25e-05	2.99e-05
Myristic acid	7.39e-05	4.17e-05	0.00014286	5.97e-05	2.69e-05	4.44e-05	0.00013037	3.97e-05	5.68e-05	3e-05	6.5e-05	7.58e-05	2.83e-05	5.47e-05	4.77e-05	8.82e-05	0.000176392	3.86e-05	1.03e-05	7.35e-05	6.67e-05	3.7e-05	6.84e-05	0.000109102	3.47e-05	8.74e-05	2.22e-06	3.25e-05	0.000148156	1.3e-05	5.85e-05	6.16e-05	2.69e-05	4.32e-05	7.3e-05	4.56e-05	5.71e-05	4.23e-05	4.43e-05	1.24e-06	3.14e-05	4.32e-05	5.6e-05	3.27e-05	2.02e-05	7.04e-06	5.66e-05	5.67e-05	8.36e-05
N-Acetyl-D-Glucosamine 6-Phosphate	6.8e-05	0.000117806	7.49e-05	1.24e-05	0.000168713	0.000147398	0.000140281	6.15e-05	0.000223009	0.000353164	0.000194833	0.000189165	0.000355099	5.27e-05	7.15e-05	0.000176349	0.000102147	0.000202024	0.000271546	0.000270672	0.000212683	7.68e-05	0.000168627	0.000211328	0.00030017	0.000244688	0.000325111	2.6e-05	0.000149708	0.00033503	0.000251275	0.000154565	0.000334199	7.01e-05	7.58e-05	0.000205051	0.000197625	0.000212283	0.000207566	0.000380108	0.000219061	0.000255429	0.000193728	0.00034305	0.00030255	0.000252763	0.00021591	0.000192729	0.000174205
N-Acetylglutamic acid	1.72e-05	3.01e-05	1.83e-05	1.51e-05	4.67e-05	2.82e-05	2.88e-05	1.48e-05	3.55e-05	5.03e-05	4.03e-05	3.7e-05	4.64e-05	1.53e-05	5.45e-07	5.25e-05	3.62e-05	5.15e-05	6.04e-05	3.62e-05	4.46e-05	1.56e-05	3.45e-05	5.51e-05	7.85e-05	4.73e-05	6.05e-05	3.79e-07	3.46e-05	6.98e-05	4.59e-05	2.81e-05	8.27e-05	1.14e-05	5.87e-05	5.64e-05	4.58e-05	6.1e-05	5.98e-05	7.84e-05	4.82e-05	6.51e-05	4.6e-05	8.48e-05	7.4e-05	6.36e-05	3.79e-05	4.46e-05	5.45e-05
N-Acetyl-L-glutamate 5-semialdehyde	0.00103133	0.000326221	0.000200912	0.000924108	0.00021775	0.000310142	5.15e-05	0.000799243	4.26e-05	9.15e-06	4.89e-05	0.000171673	3.77e-05	0.000270472	0.000880819	2.53e-05	6.07e-05	0.000177297	7.23e-05	5.25e-05	4.62e-05	0.000869707	1.65e-05	2.08e-05	2.44e-05	5.8e-05	3.3e-05	0.000866651	2.13e-05	4.4e-05	9.93e-05	0.000476711	4.88e-05	0.000271039	0.000753284	3.62e-05	0.000130356	0.000126489	3.85e-05	7.5e-05	4.92e-05	0.000113016	3.43e-05	4.64e-05	4.93e-05	7.3e-05	0.000100765	3.89e-05	7.65e-05
O-Acetyl-L-homoserine	6.69e-05	8.32e-05	0.000134309	0.000123879	0.00024067	0.000187556	0.000119266	1.47e-05	9.65e-05	0.000242821	0.000181148	0.00021549	0.000164975	1.29e-05	2.97e-05	0.000128129	0.00010429	0.000208385	0.000211519	0.00012209	0.000165819	3.55e-05	0.000110638	0.000157582	0.000197176	0.000127189	0.000174127	7.54e-06	4.2e-05	0.000236407	0.000161718	2.09e-05	0.000238862	3.76e-05	2.6e-05	0.000130339	0.000138321	0.000156115	0.000169352	0.000167141	0.00015025	0.000150789	9.24e-05	0.000130956	0.000164961	0.000177246	0.000139003	9.24e-05	9.89e-05
Oleic acid	0.00575317	0.0585901	0.081865	0.00345581	0.0293595	0.0305678	0.0886949	0.00324437	0.0640766	0.0297458	0.0416998	0.039168	0.0215532	0.00634129	0.00372828	0.0540701	0.127434	0.0243825	0.0137482	0.0339396	0.0392049	0.0046102	0.0766038	0.0694889	0.0164345	0.0443196	0.00617795	0.000954312	0.133912	0.0181403	0.041028	0.0441339	0.0150779	0.00640157	0.00643703	0.0289573	0.0518272	0.0301275	0.0395945	0.00864325	0.0267314	0.0330675	0.071991	0.0147405	0.0227024	0.0192596	0.0468735	0.0377552	0.0624227
O-Phosphoethanolamine	1.42e-05	4.23e-05	2.2e-05	0.000147091	1.97e-05	5.38e-05	2.32e-05	1.25e-05	3.4e-05	5.38e-05	2.72e-05	5.08e-05	6.85e-05	1.65e-05	5e-06	3.33e-05	2.87e-05	1.52e-05	2.16e-05	6.52e-05	3.65e-05	3.18e-05	4.1e-05	3.65e-05	2.56e-05	5.44e-05	6.21e-05	4.79e-05	2.36e-05	5.14e-05	1.77e-05	2.97e-05	5.42e-05	8.88e-06	9.62e-06	3.05e-05	3.62e-05	4.48e-05	2.71e-05	7.48e-05	4.37e-05	5.5e-05	3.32e-05	3.85e-05	1.89e-05	3.46e-05	3.12e-05	4.23e-05	2.31e-05
Oxalic acid	0.000150542	7.01e-05	7.08e-05	0.000144403	0.000224592	9.01e-05	9.82e-05	0.000134225	7.65e-05	0.000293787	0.000138108	0.000140995	0.000113151	9.41e-05	0.000105169	0.000113929	4.82e-05	0.000218912	0.000185329	0.000105432	0.000130899	0.000249158	8.49e-05	0.000136165	0.000236249	0.000164367	0.000200006	0.000445666	3.34e-05	0.000232875	0.000199134	0.000115522	0.000107993	0.000206688	8.85e-05	0.000175161	8.53e-05	0.000252488	0.00012593	0.000113585	0.000144648	8.47e-05	0.000135788	0.000148208	0.000188958	0.000204126	6.29e-05	7e-05	0.00010066
Oxidized glutathione	0.000577062	0.000295853	0.000225259	8.06e-06	0.000206722	0.0002761	5.3e-05	0.00045776	0.00045762	0.000549713	0.000258382	0.000271489	0.000320504	6.43e-05	0.000507255	0.000411779	0.000127955	0.000236749	0.000430739	0.000288578	0.000156023	0.000447501	0.000322447	0.000228838	0.000242065	0.000345124	0.000387232	0.000276083	0.0001551	0.000717641	0.000219014	2.12e-05	0.000324162	3.5e-05	0.000331941	0.000399267	0.000147987	0.00036613	0.000284524	0.000507185	0.000184255	0.000516818	0.000287888	0.000348754	0.000411157	0.000431562	0.000178176	0.000278201	0.000273862
Palmitic acid	0.00571133	0.0065409	0.0134775	0.00426811	0.00306852	0.00471502	0.0178131	0.00539097	0.00601604	0.00341841	0.00613455	0.00608234	0.00304283	0.00692912	0.00327248	0.00850907	0.0203863	0.00339625	0.000180805	0.00877909	0.00548965	0.00444181	0.0103684	0.0125555	0.0033996	0.00830305	0.00912457	0.0037129	0.0185773	0.00198339	0.00862919	0.00721984	0.00298745	0.00830317	0.00575706	0.0049163	0.0068729	0.00454002	0.00543191	0.00120631	0.00373618	0.00466389	0.00769312	0.0012611	0.00359616	0.00182578	0.00739977	0.00861956	0.00843303
Palmitoleic acid	0.00108731	0.000165536	0.000199824	0.000296406	7.37e-05	0.000110023	8.4e-05	0.000723582	4.81e-05	1.85e-05	2.11e-05	5.89e-05	1.1e-05	0.000453434	0.00100867	4.71e-05	0.00021426	5.03e-05	9.99e-05	3.32e-06	1.95e-05	0.000325064	7.45e-05	6.46e-05	1.6e-05	2.84e-05	8.85e-05	0.000320938	9.37e-05	8.37e-05	5.15e-05	0.000142815	1.47e-05	0.000257044	0.000776168	2.29e-05	5.21e-05	2.77e-05	3.51e-05	1.05e-05	0.000163318	3.44e-05	3.05e-05	4.54e-06	1.12e-05	2.36e-05	3.08e-05	1.96e-05	4.46e-05
Phenylacetic acid	9.89e-05	2.09e-06	1.03e-05	0.00033151	3.26e-06	9.75e-06	9.48e-06	8.44e-05	1.29e-05	1.21e-05	9.53e-07	2.31e-06	5.2e-06	0.000128797	6e-05	2.05e-06	1.26e-05	4.05e-07	5.33e-06	9.44e-06	1.13e-06	0.000127914	9.28e-06	7.78e-06	1.95e-05	1.02e-05	1.12e-05	0.000324319	8.93e-06	7.37e-05	2.14e-06	0.000177187	7.82e-05	7.02e-05	5.66e-05	4.57e-06	5.04e-06	6.96e-06	1.98e-05	4.18e-05	1.42e-05	8.92e-06	9.91e-06	2.33e-06	8.51e-06	7.5e-06	2.26e-06	1.45e-05	1.16e-05
Phenylpyruvic acid	6.05e-05	0.000117908	5.98e-05	9.97e-05	1.59e-05	1.87e-05	3.29e-05	7.7e-05	7.35e-05	4.92e-05	6.44e-05	3.67e-05	3.97e-05	2.86e-05	5.96e-05	8.33e-05	1.73e-05	6e-05	3.26e-05	4.84e-05	3.35e-05	4.28e-05	3.89e-05	6.22e-05	5.16e-05	5.15e-05	3.4e-05	1.35e-05	3.73e-05	2.74e-05	6.24e-05	2.62e-05	3.25e-05	7.25e-05	3.5e-05	5.58e-05	3.57e-05	5.21e-05	5.76e-05	8.18e-06	4.4e-05	6.02e-05	5.44e-05	3.38e-05	4.07e-05	1.29e-05	4.04e-05	6.56e-05	2.62e-05
Propionic acid	0.000218178	0.00139255	0.00117391	0.000265843	0.00247593	0.00164315	0.0019176	2.34e-05	0.00200643	0.00257517	0.00222485	0.00210231	0.00285985	0.000690268	0.00276028	0.00225222	0.00101649	0.00269827	0.00274955	0.00284335	0.0028452	0.000771258	0.00219321	0.00244876	0.00254794	0.00234917	0.00303696	0.000161878	0.00139237	0.00307257	0.00214301	0.00138302	0.00307002	0.000883393	0.00264029	0.00239296	0.00226054	0.00203991	0.00285949	0.00330496	0.00268999	0.00238259	0.00198678	0.00302693	0.00296917	0.00261099	0.00257152	0.0021366	0.00193166
Pyridoxal 5'-phosphate	1.13e-05	1.22e-05	1.08e-05	9.05e-06	1.21e-05	2.85e-05	2.65e-06	2.09e-05	1.57e-05	6.97e-06	8.27e-06	1.28e-05	2.08e-05	1.85e-05	7.85e-06	2.42e-05	1.33e-07	2.68e-06	1.42e-05	3.75e-06	8.39e-06	4.39e-06	7.47e-06	1.15e-05	2.78e-05	1.01e-05	1.21e-05	1.22e-06	4.65e-06	1.71e-05	2.62e-06	4.65e-06	3.11e-05	1.12e-05	2.73e-06	1.31e-05	1.26e-05	1.18e-05	6.62e-06	2.12e-05	1.31e-05	2.31e-05	1.34e-05	1.94e-05	1.04e-05	1.46e-05	2.15e-05	2.63e-05	4.7e-06
Pyroglutamic acid	0.000817427	0.00110251	0.000995535	0.000181465	0.00175643	0.000947333	0.00115291	0.000447339	0.00147482	0.00155516	0.00161379	0.00196603	0.00218765	0.000508187	0.000332761	0.00157276	0.000869242	0.00165964	0.0024163	0.00167189	0.00181642	0.00060646	0.00150316	0.00165761	0.00209617	0.0022009	0.00279272	0.00048856	0.00117464	0.00215937	0.00154466	0.000236621	0.0026423	0.000562211	0.000330552	0.00201655	0.00159718	0.00153888	0.00212628	0.00263183	0.0020926	0.00191194	0.00149246	0.00225922	0.00201925	0.00204171	0.0018973	0.00213996	0.00127539
Pyruvaldehyde	0.0202553	0.0117264	0.00987005	0.0271611	0.0153633	0.0172698	0.0096607	0.0190028	0.00794551	0.0107521	0.0098824	0.0140742	0.0109263	0.0224767	0.0190101	0.0103042	0.00600747	0.0131003	0.0117737	0.010875	0.0115535	0.0223244	0.00800363	0.0084669	0.0101427	0.0113746	0.0116852	0.0260687	0.00550577	0.0119883	0.011641	0.0235195	0.0118281	0.0225627	0.0173261	0.0102453	0.0123702	0.0122875	0.010829	0.0118369	0.0123524	0.00933743	0.00963304	0.0114306	0.010886	0.0109086	0.0118127	0.00795743	0.0110026
Pyruvic acid	0.00407103	0.00720588	0.00497331	0.00815955	0.00490363	0.00643242	0.0038378	0.00411527	0.00747546	0.00686383	0.00529569	0.00578849	0.00581195	0.00979258	0.00299957	0.00665452	0.00321565	0.00506971	0.00515811	0.00420932	0.00515886	0.00478332	0.00624278	0.00587424	0.00468171	0.00572074	0.00437112	0.00474636	0.00332022	0.00704349	0.00492775	0.00961687	0.00481401	0.0115834	0.0045368	0.00668724	0.00448994	0.00549129	0.00610388	0.00468543	0.00478778	0.00634142	0.00514433	0.00635334	0.00572509	0.00518934	0.00532913	0.00572651	0.00553586
Raffinose/Dextrin	0.00159438	0.000913685	0.00109636	0.000443205	0.00148303	0.0014334	0.0011054	0.00120634	0.00126513	0.00208699	0.00166114	0.00160427	0.00220844	0.000429594	0.00148615	0.00142993	0.000514491	0.00185686	0.00200584	0.00221046	0.00202021	0.00169339	0.00107564	0.00123168	0.00184346	0.00154308	0.00261643	0.00035907	0.00100303	0.00193091	0.00194432	0.000639861	0.00214095	0.000827725	0.00126437	0.0015982	0.00121497	0.00203961	0.00158063	0.00267388	0.00288309	0.00216851	0.00150352	0.00191587	0.00185349	0.00189431	0.00174859	0.00868305	0.00135503
Saccharopine	7.81e-06	1.43e-06	1.67e-06	1.59e-05	5.9e-05	1.52e-05	1.71e-05	1.24e-06	1.7e-05	3.59e-05	4.31e-05	3.41e-05	1.63e-05	2.06e-06	3.76e-06	1.5e-05	2.55e-06	4.63e-05	5e-05	1.19e-05	4.1e-06	6.8e-06	8.39e-07	1.94e-05	5.79e-05	4.46e-06	4.43e-05	2.4e-06	1.38e-05	4.99e-05	3.96e-05	1.38e-05	1.73e-05	2.46e-06	2.81e-05	2.04e-05	1.68e-05	2.94e-05	6.14e-05	1.14e-05	1.05e-05	6.15e-06	6.24e-06	1.04e-05	5.66e-05	3.64e-05	1.52e-05	4.67e-06	9.69e-07
S-Adenosylhomocysteine	0	0	0	0	4.73e-05	3.17e-06	1.13e-06	1.01e-05	7.75e-06	3.19e-05	1.75e-05	9.66e-06	2.32e-05	1.59e-06	4.6e-05	2.3e-05	2.15e-05	5.31e-05	6.48e-05	2.55e-05	5.48e-05	1.56e-06	4.65e-06	1.61e-05	0.000109649	4.11e-05	4.13e-05	1.96e-06	1.92e-05	6.59e-05	4.88e-05	2.48e-05	4.75e-05	1.88e-06	4.94e-05	3.63e-05	5.14e-05	2.13e-05	4.9e-05	6.09e-05	8.41e-05	6.49e-06	3.69e-05	8.53e-05	5.92e-05	7.3e-05	2.15e-05	2.27e-05	3.45e-05
Sedoheptulose 1,7-bisphosphate	1.32e-06	2.39e-05	6.17e-06	1.65e-06	1.61e-05	9.9e-06	5.06e-06	1.39e-06	5.16e-05	4.97e-05	3.41e-05	2.13e-05	2.87e-05	2.22e-05	1.55e-06	2.91e-05	2.04e-05	2.93e-05	4.96e-05	1.12e-05	8.18e-06	5.61e-07	1.84e-05	2.06e-05	2.69e-05	4.32e-05	8.01e-06	1.07e-05	4.48e-07	2.6e-05	3.21e-05	1.28e-05	9.44e-06	1.6e-06	1.48e-06	3.31e-05	1.59e-05	3.59e-05	3.17e-05	1.44e-05	7.61e-07	1.1e-06	1.69e-05	2.34e-05	3.26e-05	3.05e-05	3.13e-06	2.55e-05	3.32e-05
Shikimic acid	3.69e-05	0.000108861	4.27e-05	3.17e-05	4.9e-05	7.61e-05	5.31e-05	5.53e-05	0.000101819	7.81e-05	6.25e-05	8.63e-05	0.000101584	2.75e-05	2.8e-05	6.13e-05	5.22e-05	6.86e-05	6.42e-05	9.04e-05	8.73e-05	4.1e-05	5.59e-05	6.57e-05	8.33e-05	6.93e-05	0.00011087	3.94e-05	4.76e-05	0.000111362	9.17e-05	3.55e-05	0.000111068	3.73e-05	3.75e-05	7.64e-05	8.42e-05	8.22e-05	8.1e-05	0.000113391	8.09e-05	8.43e-05	7.05e-05	0.000115178	0.000111122	0.000102182	9.42e-05	6.59e-05	7.6e-05
Stachyose	0.0012313	0.000535479	0.000402242	0.000181848	0.000457549	0.000672628	0.000454465	0.00113589	0.000647814	0.000750481	0.000627665	0.000925524	0.00104541	0.000478736	0.00142041	0.000694658	0.000239991	0.000609641	0.000814728	0.00113431	0.00083264	0.00137075	0.000559891	0.000548889	0.000737486	0.000789302	0.00138913	0.000660543	0.000655265	0.000756378	0.000981425	0.000684244	0.00123752	0.000870033	0.0012362	0.000754481	0.000392265	0.000884954	0.000637493	0.00130072	0.00158408	0.00145563	0.000867876	0.0010887	0.000692977	0.000804497	0.00102684	0.00501271	0.000766475
Succinic acid	0.000993719	0.00682846	0.00507804	0.00125837	0.0106259	0.00819932	0.00859746	0.00739553	0.0109709	0.0135866	0.0107374	0.00987764	0.0139522	0.00302077	0.0123068	0.0101888	0.00460978	0.0130143	0.0129036	0.0139054	0.0134627	0.00317924	0.0110294	0.0127926	0.0140092	0.0112156	0.015846	0.00017676	0.00658068	0.0158338	0.0118651	0.00644823	0.0149601	0.00352357	0.0127625	0.0119319	0.0113001	0.00999745	0.0139326	0.0155835	0.0136266	0.0113049	0.0103611	0.0173118	0.0154681	0.0146112	0.012252	0.0105068	0.00972107
Succinic acid semialdehyde	0.00166282	0.00249607	0.00182791	0.00151557	0.00305612	0.00273317	0.00280153	0.00144132	0.00302225	0.00360896	0.00358394	0.00343921	0.00450595	0.00149861	0.00130304	0.00336434	0.00181887	0.00345571	0.00307522	0.00390613	0.00474095	0.00141213	0.00306578	0.00400906	0.00423821	0.00391737	0.00420231	0.00094354	0.00276227	0.0040617	0.0035455	0.0020148	0.00429299	0.00232951	0.00132149	0.00428349	0.00371411	0.00321757	0.00335873	0.00359766	0.0054733	0.00370892	0.00341863	0.00522568	0.00359449	0.00297636	0.00386087	0.00344167	0.00309382
Sucrose	0.0274895	0.0249006	0.0150586	0.0233997	0.0214451	0.0184491	0.00923189	0.0242516	0.0253337	0.0253572	0.0227191	0.0195038	0.0181616	0.0118747	0.0267589	0.0233885	0.00758387	0.0211124	0.0263743	0.0116295	0.0130686	0.0280288	0.0155377	0.0139133	0.0182855	0.0203947	0.0158617	0.0130135	0.00962174	0.0243177	0.0241718	0.0242994	0.0133813	0.0206286	0.0216998	0.0237869	0.0118519	0.0285127	0.0178956	0.0132584	0.0134763	0.0236997	0.0190404	0.0176873	0.0237724	0.0235027	0.0145752	0.0166675	0.0191602
Sucrose/Trehalose-6-phosphate	8.05e-05	0.000139555	0.00010102	6.69e-05	0.000234344	0.000164853	0.000274466	2.94e-05	0.000253921	0.000359983	0.000312756	0.000219495	0.000348777	0.000100981	3.91e-05	0.000262006	0.000138014	0.000316897	0.000355511	0.000313003	0.000317435	0.000131596	0.000198587	0.000297624	0.00044753	0.000339286	0.000319826	2e-05	0.000172898	0.000320185	0.000316435	6.81e-05	0.000284992	0.000175887	2.8e-05	0.000336425	0.000334125	0.000265218	0.000358885	0.000366526	0.000345287	0.000267108	0.000240376	0.000376793	0.000367601	0.000358837	0.00024624	0.000310668	0.000206747
Sugar-1-phosphate	0.00117802	0.00463262	0.00398685	0.000607216	0.00348482	0.0034027	0.00382736	0.000898508	0.00486348	0.00658089	0.00493878	0.00553307	0.00711025	0.000645146	0.000754907	0.00608468	0.00356011	0.0051609	0.00549619	0.00630355	0.00582638	0.000999064	0.00583456	0.00664094	0.00671553	0.00583692	0.00681228	0.000338254	0.0042738	0.00591297	0.00487266	0.000487895	0.00725785	0.000640024	0.000937459	0.00568516	0.00447986	0.00585295	0.00400088	0.00790917	0.00563396	0.00727045	0.00418353	0.0071989	0.0054414	0.00522942	0.00541257	0.00430292	0.00498042
Sulfate	0.0742287	0.0461862	0.048812	0.0338993	0.0551035	0.0712632	0.0440933	0.0725183	0.0447371	0.0634623	0.0628791	0.0719219	0.100812	0.0727514	0.0728208	0.0524597	0.0334224	0.0588467	0.0765925	0.101285	0.087982	0.072283	0.0572205	0.074508	0.0843713	0.0615907	0.103761	0.0629556	0.0427948	0.0836591	0.0570039	0.0363846	0.110135	0.0532196	0.0735256	0.0618285	0.0664173	0.0715071	0.049578	0.127212	0.0958067	0.107952	0.0446311	0.0952873	0.0753319	0.081987	0.0902078	0.0774617	0.0442744
Thymine	8.88e-06	4.13e-06	9.58e-06	1.42e-05	1.4e-05	1.3e-05	1.59e-05	2.36e-06	1.44e-05	1.15e-05	6.13e-06	2.56e-05	1.94e-05	1.49e-05	9.66e-06	9.44e-06	5.89e-06	1.12e-05	2.43e-05	6.8e-06	7.62e-06	1.02e-05	1.06e-05	7.51e-06	1.17e-05	2.2e-05	1.54e-05	2.17e-05	2.63e-06	4.85e-06	1.26e-05	6.76e-06	1.63e-05	1.1e-05	2.51e-06	3.21e-06	1.16e-05	5.63e-06	1.15e-05	4.24e-05	3.08e-05	2.21e-05	4.02e-06	9.69e-06	4.5e-06	2.99e-05	1.41e-05	3.03e-05	8.11e-06
trans-Ferulic acid	3.61e-05	0.000185531	6.71e-05	2.52e-05	2.8e-05	4.21e-05	3.23e-05	4.48e-06	0.000236865	0.000132547	0.000186425	5.52e-05	5.17e-05	8.37e-06	8.66e-06	0.000246489	4.32e-05	6.99e-05	8.86e-05	1.71e-05	4.93e-05	2.1e-05	0.000192076	0.000104917	0.000152523	6.94e-05	2.26e-06	7.4e-05	5.18e-05	0.000179865	9.89e-05	7.76e-05	8.81e-05	1.43e-05	0.000131457	0.000213529	9.2e-05	0.000123617	0.000125175	6.31e-05	2.64e-05	0.000103614	0.0001464	3.69e-05	0.000144359	0.000106723	3.26e-05	8.68e-05	0.000122973
UDP-L-rhamnose	1.09e-05	4.16e-05	4.31e-06	3.72e-06	2.99e-05	3.15e-05	2.07e-06	3.05e-06	8.3e-05	6.77e-05	6.92e-05	4.11e-05	4.82e-05	6.14e-06	7.11e-06	7.28e-05	1.24e-05	2.86e-05	0.000116656	2.06e-05	9.84e-06	4.57e-06	4.5e-05	6.24e-05	4.6e-05	3.27e-05	4.09e-05	3.75e-05	2.32e-05	7.66e-05	4.52e-05	3.51e-05	4.51e-05	3.43e-06	3.5e-05	5.36e-05	2.9e-05	2.45e-05	4.96e-05	5.27e-05	1.3e-05	6.65e-05	2.54e-05	5.51e-05	3.01e-05	8.29e-05	1.17e-05	3.34e-05	6.21e-05
Uracil	0.000174745	0.000170893	0.000143218	0.000158349	0.000234355	0.000208073	0.000171544	0.000152555	0.000187759	0.000280421	0.000230218	0.000214055	0.000255315	0.000270665	0.000173629	0.000198782	0.000133134	0.000273527	0.000279617	0.000251005	0.000313655	0.000193875	0.000215865	0.000229547	0.00037777	0.000209243	0.000253233	0.000214658	0.000122988	0.000323019	0.000265341	0.000183707	0.000368654	0.000221952	0.000143188	0.00024465	0.000260432	0.000210071	0.000264203	0.000305172	0.000308643	0.000184134	0.000234937	0.000379796	0.000334692	0.000319688	0.000214834	0.000130833	0.000249751
Uridine	4.43e-05	6.69e-05	0.000208003	1.85e-05	0.000413381	0.000236188	0.000377466	0.00022939	0.000220228	0.00031421	0.000360522	0.000255747	0.000326206	0.000115174	0.000393846	0.000205354	0.000259782	0.000366438	0.000398015	0.000387443	0.000416658	9.66e-05	0.000248112	0.000316461	0.000434953	0.000359986	0.000376294	3.28e-05	0.000204368	0.000380423	0.000269328	5.05e-05	0.000431713	0.000151022	0.000394516	0.000345558	0.000382091	0.000308332	0.000455886	0.000445468	0.000351248	0.000206855	0.000270727	0.000293587	0.000492906	0.000525281	0.000265786	0.000219513	0.000214588
Uridine 5'-diphosphate	0.000109906	4.1e-05	3.35e-05	1.19e-05	2.74e-05	7.86e-06	9.79e-07	6.58e-05	7.01e-05	4.05e-05	2.15e-05	2.86e-05	1.98e-05	8.51e-06	7.77e-05	1.83e-05	3.33e-07	2.8e-05	4.68e-05	9.15e-06	3.4e-06	8.34e-05	7.06e-06	1.7e-05	1.11e-05	2.5e-05	1.39e-05	4.61e-05	3.59e-07	3.97e-05	2.79e-05	1.23e-05	6.1e-06	4.03e-06	1.81e-05	3.76e-05	7.77e-06	3.06e-05	1.88e-05	1.65e-05	2.82e-06	2.35e-05	2.89e-05	1.19e-06	3.17e-05	4.1e-05	1.83e-06	6.68e-06	1.34e-05
Uridine 5'-monophosphate	0.00166786	0.00453773	0.00307858	0.00304818	0.00341393	0.00433319	0.00279878	0.000855273	0.00719748	0.00872256	0.0042421	0.00628943	0.00964052	0.00124675	0.000750897	0.00719444	0.00294808	0.00509543	0.00673652	0.0058233	0.00538731	0.00165858	0.00634762	0.00620611	0.00718637	0.00707912	0.0083449	0.00012389	0.00440652	0.0070407	0.00536963	7.52e-05	0.0088315	0.00137401	0.000943504	0.00606987	0.00424551	0.00743069	0.00527379	0.0087779	0.00582861	0.00898384	0.00505352	0.00826032	0.00612947	0.00572584	0.00674445	0.00552669	0.00581979
Uridine diphosphate glucose	0.000520027	0.000217092	0.000156143	9.23e-05	0.000104938	5.18e-05	6.35e-06	0.000376629	0.000257474	0.000149913	8.42e-05	0.000106921	2.8e-05	0.000191921	0.00049112	7.34e-05	4.93e-05	8.15e-05	0.000226182	2.2e-05	2.65e-05	0.000313668	7.08e-05	8.54e-05	3.58e-05	8.3e-05	4.57e-05	0.000329526	1.98e-05	0.000165246	7e-05	0.000251778	1.44e-05	0.000165398	0.000247415	0.000149837	4.8e-05	0.000153674	5.5e-05	4.62e-05	1.03e-05	0.000100677	5.02e-05	6.77e-05	0.000121901	0.00016067	2.85e-05	3.38e-05	7e-05
Uridine diphosphate-N-acetylglucosamine	8.25e-05	4.79e-05	2.41e-05	1.36e-05	5.81e-05	3.26e-05	1.97e-05	0.000105744	0.000100119	0.000106592	4.51e-05	3.18e-05	5.63e-05	2.36e-05	9.04e-05	6.97e-05	3.37e-05	5.92e-05	9.38e-05	2.89e-05	5.63e-05	8.4e-05	4.93e-05	5.24e-05	5.94e-05	7.1e-05	4.45e-05	5.08e-05	1.38e-05	9.42e-05	5.24e-05	6.29e-06	4.8e-05	3.85e-05	7.93e-05	7.42e-05	4.86e-05	6.47e-05	4.8e-05	5.01e-05	3.6e-05	7.44e-05	1.34e-05	4.92e-05	6.47e-05	7.74e-05	2.91e-05	4.1e-05	4.58e-05
Xanthosine	1.38e-06	1.24e-05	1.08e-05	9.11e-06	2.12e-05	1.68e-05	1.97e-05	4.23e-07	1.32e-05	2.3e-05	5.24e-06	7.29e-06	3.05e-05	1.21e-05	6.91e-06	2.18e-05	5.38e-06	3.67e-05	2.34e-05	4.01e-05	3.67e-05	1.72e-06	1.94e-05	1.71e-05	4.59e-05	4.49e-05	6.04e-05	1.21e-05	1.45e-06	3.71e-05	4.66e-05	1.47e-05	5.17e-05	1.31e-05	9e-06	1.23e-05	2.07e-05	4.77e-05	1.06e-05	4.41e-05	5.71e-05	1.32e-05	6.73e-08	5.08e-05	6.39e-05	3.16e-05	3.89e-05	1.39e-05	3.4e-05
ACC 1-Aminocyclopropanecarboxylic acid	1.87e-05	1.76e-05	1.6e-05	3.28e-05	4.37e-05	4.36e-05	1.22e-05	1.03e-05	2.58e-05	5.86e-05	3.42e-05	1.64e-05	6.77e-05	2.04e-05	1.39e-05	3.17e-05	1.86e-05	3.95e-05	5.39e-05	5.24e-05	4.43e-05	3e-05	2.63e-05	4.18e-05	4e-05	4.47e-05	5.74e-05	3.51e-05	1.01e-05	5.78e-05	2.64e-05	4.99e-05	6.84e-05	2.94e-05	1.34e-05	2.15e-05	4.17e-05	3.44e-05	4.75e-05	6.81e-05	5.11e-05	4.28e-05	2.48e-05	5.37e-05	4.58e-05	6.14e-05	6.04e-05	5.13e-05	3.04e-05
IAA-Indoleacetic acid	2.26e-05	0.000232082	0.000184387	0.000133439	0.000246497	0.000120796	8.9e-05	0.000137582	0.000203453	0.000243121	0.000294746	0.000145384	9.39e-05	3.99e-06	0.000211685	0.00022741	0.000139886	0.000294154	0.000186202	2.26e-05	4.17e-05	3.92e-06	0.000207008	0.000190607	0.000266684	0.000156848	3.3e-05	0.000104446	4.07e-05	0.000231817	0.000294645	0.000105705	9.96e-05	4.71e-06	0.00013939	0.000228344	0.000163617	0.000251079	0.000163117	3.53e-05	7.87e-06	4.02e-05	0.000127446	0.000104243	0.000308962	0.000218243	3.93e-05	3.31e-06	0.000180861
Gibberellin A19/A124	3.2e-05	1.28e-05	2.84e-05	5.52e-06	8.79e-05	3.95e-05	3.54e-05	2.02e-06	3.45e-05	0.000103537	5.56e-05	4.2e-05	6.32e-05	2.46e-05	5.64e-07	4.14e-05	4.5e-06	9.55e-05	8.08e-05	5.87e-05	8.39e-05	2.03e-05	1.8e-05	6.18e-05	0.000146897	5.36e-05	0.000127676	1.55e-05	6e-06	0.000117593	9.71e-05	4.97e-05	0.000107605	4.26e-05	5.39e-07	4.75e-05	7.93e-05	7.6e-05	6.58e-05	0.000105865	0.000115462	1.99e-05	5.07e-05	0.000129171	0.000107984	0.000115046	6.27e-05	6.04e-05	6.04e-05
Myo-inositol 1-phosphate	9.98e-05	0.000196246	0.000205717	0.00012027	0.000293065	0.00019525	0.000432917	2.15e-05	0.000324989	0.000355922	0.000464794	0.000232483	0.000291725	9.28e-05	1.33e-05	0.000510979	0.000214196	0.000371354	0.000295288	0.000299911	0.000513993	7.69e-05	0.000280429	0.000382868	0.000507445	0.00038893	0.000250912	7.05e-05	0.00024632	0.000298449	0.000318349	0.000156479	0.000233768	0.000145309	3.21e-05	0.000440131	0.000588915	0.00027587	0.000410626	0.000235246	0.000274069	0.000214855	0.000262708	0.000314951	0.000365955	0.000334826	0.000310891	0.000248552	0.000275871
Quercitrin/Kaempferol-3-O-glucoside	0	0	0	0	0	0	0	0	0	0	0	0	0	0	0	0	0	0	0	0	7.49e-06	0	0	0	0	0	0	0	0	0	0	0	0	0	0	0	0	0	0	0	0	0	0	0	0	0	0	0	0
Ophthalmic acid	1.41e-05	6.32e-05	1.22e-05	1.75e-05	0.000109749	8.22e-05	9.51e-05	9.14e-05	0.00015129	0.000122096	0.00013859	8.51e-05	0.000148943	4.82e-05	0.000127649	8.29e-05	5.16e-05	0.000134478	0.000150086	0.00010149	0.000121972	3.08e-05	6.45e-05	9.7e-05	0.000185358	0.000119645	0.000151948	0.00010267	5.7e-05	0.000140457	9.81e-05	0.000111893	0.000179049	6.45e-05	2.83e-06	0.000145985	0.000118842	0.000108819	0.000157243	0.000160787	0.00012213	5.8e-05	0.000101292	0.000145576	0.000162305	0.000141232	0.000100542	7.05e-05	8.35e-05
[truncated: 270 more columns]

## Sheet: Table S2
Table S2	List of significant metabolites identified in different source tissues of Flega and Patones, with fold change > 2, p-value threshold (P < 0.05). Green color highlight the up-regulated metabolites and red color highlights the down-regulated metabolites.
	Drought/Control	FC	log2(FC)	raw.pval	Tissue	Cultivar		Drought/Control	FC	log2(FC)	raw.pval	Tissue	Cultivar
1	Deoxyribose-5-phosphate	22.506	4.4922	0.0039965	Sheath	Flega	1	Quercitrin/Kaempferol-3-O-glucoside	6.0879	2.606	0.03132	Sheath	Patones
2	Pyridoxal 5'-phosphate	6.5099	2.7026	4.9453e-05	Sheath	Flega	2	Glucaric acid	5.9546	2.574	0.013039	Sheath	Patones
3	Behenic acid	6.2609	2.6464	7.8431e-05	Sheath	Flega	3	L-Histidine	3.5429	1.8249	0.0060966	Sheath	Patones
4	Gibberellin A19/A124	5.6907	2.5086	0.0033026	Sheath	Flega	4	Pyroglutamic acid	3.0814	1.6236	0.029448	Sheath	Patones
5	L-Tryptophan	4.2863	2.0997	0.00010586	Sheath	Flega	5	Alpha-Linolenic acid	2.9084	1.5402	0.00058612	Sheath	Patones
6	Pyruvaldehyde	4.1989	2.07	0.032488	Sheath	Flega	6	Cis-zeatin-O-glucoside	2.8884	1.5303	0.010284	Sheath	Patones
7	UDP-L-rhamnose	4.1295	2.046	0.007568	Sheath	Flega	7	gamma-Amino-gamma-cyanobutanoate	2.8468	1.5093	0.0005407	Sheath	Patones
8	Arachidic acid	3.9569	1.9844	3.8444e-05	Sheath	Flega	8	1-Hydroxy-2-methyl-2-butenyl 4-diphosphate	2.7965	1.4836	0.034278	Sheath	Patones
9	1-Hydroxy-2-methyl-2-butenyl 4-diphosphate	3.906	1.9657	1.2872e-05	Sheath	Flega	9	Oxidized glutathione	2.7408	1.4546	0.0077831	Sheath	Patones
10	Stachyose	3.509	1.8111	0.0042059	Sheath	Flega	10	Uracil	2.6085	1.3832	0.010462	Sheath	Patones
11	Quercitrin/Kaempferol-3-O-glucoside	3.1928	1.6748	0.010265	Sheath	Flega	11	Adenine	2.2986	1.2007	0.0067983	Sheath	Patones
12	Citric acid	2.8744	1.5233	3.2036e-06	Sheath	Flega	12	L-Tryptophan	2.2961	1.1992	0.035706	Sheath	Patones
13	Glyoxylic acid	2.7549	1.462	0.021364	Sheath	Flega	13	Palmitoleic acid	2.2772	1.1872	0.010635	Sheath	Patones
14	Deoxyribose	2.5417	1.3458	0.02276	Sheath	Flega	14	L-Glutamine	2.2073	1.1423	0.0063849	Sheath	Patones
15	(S)-Ureidoglycolic acid	2.3663	1.2426	0.042969	Sheath	Flega	15	O-Phosphoethanolamine	2.1661	1.1151	0.0026918	Sheath	Patones
16	Raffinose/Dextrin	2.1411	1.0983	0.026084	Sheath	Flega	16	Adenosine monophosphate	2.1389	1.0969	0.03682	Sheath	Patones
17	Sucrose/Trehalose-6-phosphate	0.48429	-1.0461	0.0075416	Sheath	Flega	17	Oxalic acid	2.031	1.0222	0.0029201	Sheath	Patones
18	Uridine diphosphate glucose	0.43677	-1.1951	0.0067734	Sheath	Flega	18	cis-beta-D-Glucosyl-2-hydroxycinnamate	0.10765	-3.2155	0.01349	Sheath	Patones
19	L-Histidine	0.42795	-1.2245	0.045063	Sheath	Flega	19	Stachyose	6.5641	2.7146	0.0026581	Rachis	Patones
20	Sugar-1-phosphate	0.42764	-1.2255	0.031818	Sheath	Flega	20	UDP-L-rhamnose	6.4284	2.6845	0.0051584	Rachis	Patones
21	Myo-inositol 1-phosphate	0.29391	-1.7666	9.5254e-05	Sheath	Flega	21	Thymine	3.5681	1.8351	0.011146	Rachis	Patones
22	L-Glutamic acid	0.28986	-1.7866	0.0002257	Sheath	Flega	22	Alpha-Linolenic acid	3.5065	1.81	0.0032194	Rachis	Patones
23	Glutathione	0.24867	-2.0077	0.00047783	Sheath	Flega	23	Gibberellin A19/A124	3.2788	1.7132	1.0798e-05	Rachis	Patones
24	Oxidized glutathione	0.21022	-2.25	0.0045653	Sheath	Flega	24	L-Tryptophan	3.1824	1.6701	0.0012476	Rachis	Patones
25	L-Aspartic acid	0.20944	-2.2554	5.152e-06	Sheath	Flega	25	1,4-beta-D-Glucan	2.4308	1.2815	0.02727	Rachis	Patones
26	gamma-Amino-gamma-cyanobutanoate	0.20808	-2.2648	0.013423	Sheath	Flega	26	N-Acetyl-L-glutamate 5-semialdehyde	2.1263	1.0883	0.005918	Rachis	Patones
27	N-Acetyl-D-Glucosamine 6-Phosphate	0.19813	-2.3355	0.0060145	Sheath	Flega	27	Raffinose/Dextrin	2.1001	1.0704	0.014275	Rachis	Patones
28	AICAR	0.17588	-2.5074	0.013788	Sheath	Flega	28	Glycine	0.29813	-1.746	0.012827	Rachis	Patones
29	L-Glutamine	0.116	-3.1078	0.0095821	Sheath	Flega	29	Adenylsuccinic acid	0.15492	-2.6904	0.0048243	Rachis	Patones
30	Gamma-Aminobutyric acid	0.095986	-3.381	0.00045216	Sheath	Flega	30	Lauroyl-CoA	18.671	4.2228	1.2733e-05	Flag leaf	Patones
31	L-Tryptophan	4.4538	2.155	7.0946e-07	Rachis	Flega	31	Xanthosine	6.915	2.7897	1.0483e-05	Flag leaf	Patones
32	Gibberellin A19/A124	3.6581	1.8711	0.003599	Rachis	Flega	32	Stachyose	4.2622	2.0916	1.1811e-07	Flag leaf	Patones
33	UDP-L-rhamnose	3.3075	1.7257	0.010912	Rachis	Flega	33	gamma-Amino-gamma-cyanobutanoate	3.4105	1.77	0.0047764	Flag leaf	Patones
34	4-Amino-2-methyl-5-phosphomethylpyrimidine	3.0476	1.6077	0.000161	Rachis	Flega	34	Alpha-Linolenic acid	3.1911	1.6741	0.0010301	Flag leaf	Patones
35	2-C-Methyl-D-erythritol 4-phosphate	2.6101	1.3841	0.0031466	Rachis	Flega	35	Gibberellin A19/A124	2.7506	1.4598	0.016642	Flag leaf	Patones
36	Pyridoxal 5'-phosphate	2.2862	1.1929	0.0073684	Rachis	Flega	36	3-Mercaptolactic acid	2.7173	1.4422	5.7656e-05	Flag leaf	Patones
37	Behenic acid	2.1521	1.1057	0.0019066	Rachis	Flega	37	Raffinose/Dextrin	2.5322	1.3404	8.2943e-09	Flag leaf	Patones
38	18-Hydroxyoleate	0.49026	-1.0284	0.041357	Rachis	Flega	38	Glucose/myo-inositol	2.1593	1.1105	0.00057495	Flag leaf	Patones
39	N-Acetyl-L-glutamate 5-semialdehyde	0.46284	-1.1114	0.045986	Rachis	Flega	39	(S)-2-Acetolactate	2.1159	1.0812	0.022619	Flag leaf	Patones
40	Glyceric acid	0.45954	-1.1217	0.044236	Rachis	Flega	40	Phenylacetic acid	2.0683	1.0485	0.028678	Flag leaf	Patones
41	L-Glutamic acid	0.44029	-1.1835	0.00077737	Rachis	Flega	41	ACC 1-Aminocyclopropanecarboxylic acid	2.0062	1.0045	0.0094096	Flag leaf	Patones
42	L-Valine	0.43884	-1.1882	0.048567	Rachis	Flega	42	Myo-inositol 1-phosphate	0.46729	-1.0976	0.046571	Flag leaf	Patones
43	N-Acetylglutamic acid	0.38902	-1.3621	0.014219	Rachis	Flega	43	Phenylpyruvic acid	0.46546	-1.1033	0.002693	Flag leaf	Patones
44	Myo-inositol 1-phosphate	0.37777	-1.4044	0.0046384	Rachis	Flega	44	2-Phospho-D-glyceric acid	0.40489	-1.3044	0.016964	Flag leaf	Patones
45	Oleic acid	0.33146	-1.5931	0.013129	Rachis	Flega	45	Quercitrin/Kaempferol-3-O-glucoside	0.39965	-1.3232	0.04354	Flag leaf	Patones
46	trans-Ferulic acid	0.32001	-1.6438	0.043557	Rachis	Flega	46	trans-Ferulic acid	0.37815	-1.403	0.00067933	Flag leaf	Patones
47	L-Alanine	0.31276	-1.6769	0.030307	Rachis	Flega	47	cis-beta-D-Glucosyl-2-hydroxycinnamate	0.33611	-1.573	0.03681	Flag leaf	Patones
48	Glutathione	0.29997	-1.7371	0.0081858	Rachis	Flega
49	Glycine	0.21682	-2.2054	0.010648	Rachis	Flega
50	cis-beta-D-Glucosyl-2-hydroxycinnamate	0.031931	-4.9689	0.015386	Rachis	Flega
51	Stachyose	5.4974	2.4588	0.0013965	Flag leaf	Flega
52	Raffinose/Dextrin	3.4006	1.7658	0.00027847	Flag leaf	Flega
53	Ophthalmic acid	3.0795	1.6227	0.00040755	Flag leaf	Flega
54	L-Isoleucine/L-Leucine	2.8079	1.4895	0.03533	Flag leaf	Flega
55	Palmitoleic acid	2.6822	1.4234	0.0060999	Flag leaf	Flega
56	GDP-L-galactose	2.5273	1.3376	0.044926	Flag leaf	Flega
57	Lauroyl-CoA	2.5266	1.3372	0.047369	Flag leaf	Flega
58	L-Phenylalanine	2.327	1.2185	0.0095356	Flag leaf	Flega
59	Xanthosine	2.3164	1.2119	0.014863	Flag leaf	Flega
60	Phenylacetic acid	2.3163	1.2118	0.036505	Flag leaf	Flega
61	Adenine	2.2132	1.1461	0.033701	Flag leaf	Flega
62	Saccharopine	0.47099	-1.0862	0.027272	Flag leaf	Flega
63	Sugar-1-phosphate	0.44542	-1.1668	0.01817	Flag leaf	Flega
64	Uridine diphosphate glucose	0.37587	-1.4117	0.0051466	Flag leaf	Flega
65	cis-beta-D-Glucosyl-2-hydroxycinnamate	0.35252	-1.5042	0.033946	Flag leaf	Flega
66	Deoxycholoyl-CoA	0.34535	-1.5338	0.011911	Flag leaf	Flega
67	Glutathione	0.20106	-2.3143	0.0033912	Flag leaf	Flega
